# Supplementary material for: Transformation of 5-acylated N-fluoroalkyl-1,2,3-triazoles to trifluoromethylated ring-fused isoquinolines, 1,3-oxazines, and 1,3-oxazin-6-ones via ketenimines
Source: RSC Adv. 2024 Aug 27;14(37):26938–42. doi: 10.1039/d4ra04794j (PMC11348844; doi:10.1039/d4ra04794j)
Supplement: RA-014-D4RA04794J-s002 [file RA-014-D4RA04794J-s002.cif]

# Supplementary Information (SI) for RSC Advances.
# This journal is © The Royal Society of Chemistry 2024

####################################################################### 
# 
# This file contains crystal structure data downloaded from the 
# Cambridge Structural Database (CSD) hosted by the Cambridge 
# Crystallographic Data Centre (CCDC).
# 
# Full information about CCDC data access policies and citation 
# guidelines are available at http://www.ccdc.cam.ac.uk/access/V1 
# 
# Audit and citation data items may have been added by the CCDC. 
# Please retain this information to preserve the provenance of 
# this file and to allow appropriate attribution of the data. 
# 
#######################################################################

data_I
_database_code_depnum_ccdc_archive 'CCDC 2361590'
loop_
_audit_author_name
_audit_author_address
'Blanka Klepetarova'
;Institute of Organic Chemistry and Biochemistry, Academy of Sciences of the Czech Republic, Prague 
Czech Republic
;
_audit_update_record             
;
2024-08-02 deposited with the CCDC.	2024-08-12 downloaded from the CCDC.
;

_exptl_special_details           
; 
 The crystal was 
placed in the cold stream of an Oxford 
Cryosystems open-flow nitrogen cryostat (Cosier & 
Glazer, 1986) with a nominal stability of 0.1K. 
 
Cosier, J. & Glazer, A.M., 1986. J. Appl. Cryst. 105-107. 
;


#--------------------------------------------------------------- 
# _oxford_ data items, April 2010: 
# There is some uncertainty about the correct way of forming local data 
# names, e.g. 

# _atom_site_special_shape_oxford 
# or 
# _oxford_atom_site_special_shape 

# see: 
# http://www.iucr.org/resources/cif/spec/version1.1/semantics#namespace 

# A reserved prefix, e.g. foo, must be used in the following way 
# " If the data file contains items defined in a DDL1 dictionary, the 
# local data names assigned under the reserved prefix must contain it as 
# their first component, e.g. _foo_atom_site_my_item. " 

# However, this seems to say the opposite: 
# http://www.iucr.org/__data/iucr/cif/standard/cifstd8.html 

# According to advice from the IUCr, CRYSTALS is correct 
#--------------------------------------------------------------- 
# End of 'script/refcif.dat' 
#end of refcif 
_cell_length_a                   18.7156(7)
_cell_length_b                   8.5123(3)
_cell_length_c                   21.5158(9)
_cell_angle_alpha                90
_cell_angle_beta                 90
_cell_angle_gamma                90
_cell_volume                     3427.7(2)
_space_group_crystal_system      orthorhombic
_space_group_IT_number           61
_space_group_name_H-M_alt        'P b c a'
_space_group_name_Hall           '-P 2ac 2ab'
_chemical_absolute_configuration ?
loop_
_symmetry_equiv_pos_as_xyz
x,y,z
-x,-y,-z
-x+1/2,-y,z+1/2
x+1/2,y,-z+1/2
x+1/2,-y+1/2,-z
-x+1/2,y+1/2,z
-x,y+1/2,-z+1/2
x,-y+1/2,z+1/2

loop_
_atom_type_symbol
_atom_type_scat_dispersion_real
_atom_type_scat_dispersion_imag
_atom_type_scat_Cromer_Mann_a1
_atom_type_scat_Cromer_Mann_b1
_atom_type_scat_Cromer_Mann_a2
_atom_type_scat_Cromer_Mann_b2
_atom_type_scat_Cromer_Mann_a3
_atom_type_scat_Cromer_Mann_b3
_atom_type_scat_Cromer_Mann_a4
_atom_type_scat_Cromer_Mann_b4
_atom_type_scat_Cromer_Mann_c
_atom_type_scat_source
C 0.0181 0.0091 2.3100 20.8439 1.0200 10.2075 1.5886 0.5687 0.8650 51.6512
0.2156 'International Tables Vol C 4.2.6.8 and 6.1.1.4'
H 0.0000 0.0000 0.4930 10.5109 0.3229 26.1257 0.1402 3.1424 0.0408 57.7998
0.0030 'International Tables Vol C 4.2.6.8 and 6.1.1.4'
N 0.0311 0.0180 12.2126 0.0057 3.1322 9.8933 2.0125 28.9975 1.1663 0.5826
-11.5290 'International Tables Vol C 4.2.6.8 and 6.1.1.4'
O 0.0492 0.0322 3.0485 13.2771 2.2868 5.7011 1.5463 0.3239 0.8670 32.9089
0.2508 'International Tables Vol C 4.2.6.8 and 6.1.1.4'
F 0.0727 0.0534 3.5392 10.2825 2.6412 4.2944 1.5170 0.2615 1.0243 26.1476
0.2776 'International Tables Vol C 4.2.6.8 and 6.1.1.4'


_cell_formula_units_Z            8
_chemical_name_systematic        
6,6-difluoro-4-(4-methoxyphenyl)-5-(p-tolyl)-2-(trifluoromethyl)-6H-1,3-oxazine
_chemical_formula_moiety         'C19 H14 F5 N O2'

# Given Formula = C19 H14 F5 N1 O2 
# Dc =      1.49 Fooo =   1568.00 Mu =     11.64 M =    383.32
# Found Formula = C19 H14 F5 N1 O2 
# Dc =      1.49 FOOO =   1568.00 Mu =     11.64 M =    383.32

_chemical_formula_sum            'C19 H14 F5 N O2'
_chemical_compound_source        .
_chemical_formula_weight         383.32


_cell_measurement_reflns_used    9323
_cell_measurement_theta_min      4.1094
_cell_measurement_theta_max      72.2033
_cell_measurement_temperature    180

_exptl_crystal_description       prism
_exptl_crystal_colour            'light yellow'

_diffrn_ambient_temperature      180
_exptl_crystal_size_min          0.080
_exptl_crystal_size_mid          0.127
_exptl_crystal_size_max          0.516

_exptl_crystal_density_diffrn    1.485
_exptl_crystal_density_meas      'not measured'
_exptl_crystal_density_method    'not measured'
# Non-dispersive F(000): 
_exptl_crystal_F_000             1568
_exptl_absorpt_coefficient_mu    1.164

# Sheldrick geometric approximatio 0.86 0.91 
_exptl_absorpt_correction_type   multi-scan
_exptl_absorpt_process_details   'SADABS (Siemens, 1996)'
_exptl_absorpt_correction_T_min  0.76
_exptl_absorpt_correction_T_max  0.91
_diffrn_measurement_device_type  'Bruker Kappa Apex2'
_diffrn_measurement_device       Area
_diffrn_radiation_monochromator  graphite
_diffrn_radiation_probe          x-ray
_diffrn_radiation_type           'Cu K\a'
_diffrn_radiation_wavelength     1.54178
_diffrn_measurement_method       '\f & \w scans'

# If a reference occurs more than once, delete the author 
# and date from subsequent references. 
_computing_data_collection       'Apex2 (Bruker AXS, 2006)'
_computing_cell_refinement       'Apex2 (Bruker AXS, 2006)'
_computing_data_reduction        'Apex2 (Bruker AXS, 2006)'
_computing_structure_solution    'SIR92 (Altomare et al., 1994)'
_computing_structure_refinement  'CRYSTALS (Betteridge et al., 2003)'
_computing_publication_material  'CRYSTALS (Betteridge et al., 2003)'
_computing_molecular_graphics    'CAMERON (Watkin et al., 1996)'

_diffrn_standards_interval_time  .
_diffrn_standards_interval_count .
_diffrn_standards_number         0
_diffrn_standards_decay_%        .
_diffrn_reflns_number            46820
_diffrn_reflns_av_unetI/netI     0.071
_reflns_number_total             3381
_diffrn_reflns_av_R_equivalents  0.047
# Number of reflections without Friedels Law is 0 
# Number of reflections with Friedels Law is 3381 
# Theoretical number of reflections is about 6777 


_diffrn_reflns_theta_min         4.109
_diffrn_reflns_theta_max         72.321
_diffrn_measured_fraction_theta_max 0.998

_diffrn_reflns_theta_full        72.321
_diffrn_measured_fraction_theta_full 0.998


_diffrn_reflns_limit_h_min       -23
_diffrn_reflns_limit_h_max       23
_diffrn_reflns_limit_k_min       -10
_diffrn_reflns_limit_k_max       10
_diffrn_reflns_limit_l_min       -26
_diffrn_reflns_limit_l_max       25
_reflns_limit_h_min              0
_reflns_limit_h_max              23
_reflns_limit_k_min              0
_reflns_limit_k_max              10
_reflns_limit_l_min              0
_reflns_limit_l_max              26

_oxford_diffrn_Wilson_B_factor   3.12
_oxford_diffrn_Wilson_scale      68.56

_atom_sites_solution_primary     direct #heavy,direct,difmap,geom,iterative
# _atom_sites_solution_secondary  difmap
_atom_sites_solution_hydrogens   difmap

_refine_diff_density_min         -0.44
_refine_diff_density_max         0.51


# The current dictionary definitions do not cover the 
# situation where the reflections used for refinement were 
# selected by a user-defined sigma threshold 

# Explicitly named reflections are ALWAYS excluded from R&wR 

# The values actually used during refinement 
# These are labelled "all" for compatibility with PLATON 
_oxford_refine_reflns_threshold_expression I>-3.0\s(I)
_refine_ls_number_restraints     0
_refine_ls_number_parameters     245
_refine_ls_number_reflns         3380
_refine_ls_R_factor_ref          0.0451
_refine_ls_wR_factor_ref         0.1098
_refine_ls_goodness_of_fit_ref   0.9901
_refine_ls_shift/su_max          0.0004765
_refine_ls_shift/su_mean         0.0000679


# Computed with I/sigma = -10 
_reflns_number_all               3381
_refine_ls_R_factor_all          0.0452
_refine_ls_wR_factor_all         0.1099

# Computed with I/sigma = +2 a la SHELX 
_reflns_threshold_expression     I>2.0\s(I)
_reflns_number_gt                2934
_refine_ls_R_factor_gt           0.0398
_refine_ls_wR_factor_gt          0.1033


_refine_ls_structure_factor_coef Fsqd
_refine_ls_matrix_type           full
_refine_ls_hydrogen_treatment    constr #undef, noref, refall,
# refxyz, refU, constr or mixed
_refine_ls_weighting_scheme      calc
_refine_ls_weighting_details     
;
 Method= Modified Sheldrick 
 w=1/[\s^2^(F^2^) + ( 0.05P)^2^ + 1.96P] 
 ,where P=(max(Fo^2^,0) + 2Fc^2^)/3 
;

# Uequiv = arithmetic mean of Ui i.e. Ueqiv = (U1+U2+U3)/3

# Replace last . with number of unfound hydrogen atoms attached to an atom.

# ..._refinement_flags_... 
# . no refinement constraints           S special position constraint on site
# G rigid group refinement of site      R riding atom
# D distance or angle restraint on site T thermal displacement constraints
# U Uiso or Uij restraint (rigid bond)  P partial occupancy constraint


loop_
_atom_site_label
_atom_site_type_symbol
_atom_site_fract_x
_atom_site_fract_y
_atom_site_fract_z
_atom_site_U_iso_or_equiv
_atom_site_occupancy
_atom_site_adp_type
_atom_site_refinement_flags_posn
_atom_site_refinement_flags_adp
_atom_site_refinement_flags_occupancy
_atom_site_disorder_assembly
_atom_site_disorder_group
_atom_site_attached_hydrogens
F1 F 0.48563(6) 0.67569(13) 0.72235(5) 0.0480 1.0000 Uani . . . . . .
C2 C 0.48468(8) 0.58829(18) 0.66955(7) 0.0332 1.0000 Uani . . . . . .
F3 F 0.50815(5) 0.44491(12) 0.68819(5) 0.0432 1.0000 Uani . . . . . .
O4 O 0.41303(6) 0.56995(16) 0.65480(6) 0.0444 1.0000 Uani . . . . . .
C5 C 0.39201(8) 0.59928(18) 0.59568(8) 0.0350 1.0000 Uani . . . . . .
N6 N 0.42829(7) 0.65322(15) 0.55178(6) 0.0317 1.0000 Uani . . . . . .
C7 C 0.50031(8) 0.69290(16) 0.56472(7) 0.0275 1.0000 Uani . . . . . .
C8 C 0.53036(8) 0.65619(17) 0.62002(7) 0.0288 1.0000 Uani . . . . . .
C9 C 0.60816(8) 0.66783(17) 0.63416(7) 0.0284 1.0000 Uani . . . . . .
C10 C 0.63467(9) 0.75513(19) 0.68385(7) 0.0344 1.0000 Uani . . . . . .
C11 C 0.70771(9) 0.7637(2) 0.69424(8) 0.0388 1.0000 Uani . . . . . .
C12 C 0.75609(9) 0.68544(19) 0.65659(8) 0.0376 1.0000 Uani . . . . . .
C13 C 0.72930(9) 0.5973(2) 0.60740(8) 0.0380 1.0000 Uani . . . . . .
C14 C 0.65641(8) 0.58830(19) 0.59622(7) 0.0339 1.0000 Uani . . . . . .
C15 C 0.83552(10) 0.6956(2) 0.66834(11) 0.0542 1.0000 Uani . . . . . .
C16 C 0.53583(7) 0.77956(16) 0.51390(6) 0.0269 1.0000 Uani . . . . . .
C17 C 0.58516(8) 0.89846(17) 0.52682(7) 0.0289 1.0000 Uani . . . . . .
C18 C 0.61577(8) 0.98511(17) 0.47985(7) 0.0302 1.0000 Uani . . . . . .
C19 C 0.59804(8) 0.95471(17) 0.41816(7) 0.0293 1.0000 Uani . . . . . .
O20 O 0.63079(6) 1.04858(14) 0.37541(5) 0.0380 1.0000 Uani . . . . . .
C21 C 0.62368(13) 1.0070(3) 0.31184(8) 0.0555 1.0000 Uani . . . . . .
C22 C 0.54895(8) 0.83761(18) 0.40416(7) 0.0329 1.0000 Uani . . . . . .
C23 C 0.51775(8) 0.75239(18) 0.45204(7) 0.0315 1.0000 Uani . . . . . .
C24 C 0.31354(9) 0.5582(2) 0.58871(10) 0.0461 1.0000 Uani . . . . . .
F25 F 0.27564(6) 0.62152(17) 0.63410(6) 0.0645 1.0000 Uani . . . . . .
F26 F 0.28730(6) 0.61491(19) 0.53626(6) 0.0705 1.0000 Uani . . . . . .
F27 F 0.30382(7) 0.40634(15) 0.58938(11) 0.1026 1.0000 Uani . . . . . .
H101 H 0.6025 0.8114 0.7101 0.0403 1.0000 Uiso R . . . . .
H111 H 0.7247 0.8251 0.7276 0.0478 1.0000 Uiso R . . . . .
H131 H 0.7610 0.5393 0.5818 0.0469 1.0000 Uiso R . . . . .
H141 H 0.6386 0.5265 0.5627 0.0407 1.0000 Uiso R . . . . .
H152 H 0.8639 0.6489 0.6363 0.0821 1.0000 Uiso R . . . . .
H151 H 0.8473 0.6430 0.7069 0.0826 1.0000 Uiso R . . . . .
H153 H 0.8504 0.8018 0.6729 0.0810 1.0000 Uiso R . . . . .
H171 H 0.5957 0.9218 0.5693 0.0354 1.0000 Uiso R . . . . .
H181 H 0.6484 1.0670 0.4888 0.0356 1.0000 Uiso R . . . . .
H211 H 0.6537 1.0779 0.2884 0.0819 1.0000 Uiso R . . . . .
H212 H 0.6390 0.8976 0.3054 0.0817 1.0000 Uiso R . . . . .
H213 H 0.5749 1.0190 0.3000 0.0810 1.0000 Uiso R . . . . .
H221 H 0.5358 0.8146 0.3624 0.0400 1.0000 Uiso R . . . . .
H231 H 0.4835 0.6751 0.4418 0.0385 1.0000 Uiso R . . . . .
loop_
_atom_site_aniso_label
_atom_site_aniso_U_11
_atom_site_aniso_U_22
_atom_site_aniso_U_33
_atom_site_aniso_U_23
_atom_site_aniso_U_13
_atom_site_aniso_U_12
F1 0.0490(6) 0.0545(6) 0.0405(5) -0.0122(5) 0.0131(4) -0.0091(5)
C2 0.0318(8) 0.0333(8) 0.0345(8) 0.0001(6) 0.0004(6) -0.0022(6)
F3 0.0466(6) 0.0374(5) 0.0455(6) 0.0117(4) -0.0012(4) -0.0023(4)
O4 0.0288(6) 0.0579(8) 0.0466(7) 0.0113(6) 0.0033(5) -0.0072(5)
C5 0.0266(7) 0.0330(8) 0.0453(9) -0.0023(7) -0.0014(6) -0.0007(6)
N6 0.0248(6) 0.0297(6) 0.0407(7) -0.0031(5) -0.0025(5) -0.0008(5)
C7 0.0239(7) 0.0239(6) 0.0347(7) -0.0032(6) -0.0017(5) 0.0012(5)
C8 0.0269(7) 0.0259(7) 0.0337(7) -0.0001(6) 0.0001(6) -0.0000(6)
C9 0.0269(7) 0.0276(7) 0.0306(7) 0.0048(6) -0.0023(6) 0.0003(6)
C10 0.0348(8) 0.0355(8) 0.0328(8) -0.0003(6) -0.0007(6) -0.0009(6)
C11 0.0378(9) 0.0393(8) 0.0392(8) -0.0006(7) -0.0087(7) -0.0066(7)
C12 0.0299(8) 0.0342(8) 0.0485(9) 0.0071(7) -0.0066(7) -0.0030(6)
C13 0.0301(8) 0.0382(8) 0.0458(9) 0.0005(7) 0.0002(7) 0.0033(6)
C14 0.0306(8) 0.0351(8) 0.0359(8) -0.0015(6) -0.0035(6) 0.0011(6)
C15 0.0318(9) 0.0499(10) 0.0808(14) -0.0012(10) -0.0141(9) -0.0022(8)
C16 0.0240(6) 0.0263(7) 0.0303(7) -0.0018(5) -0.0025(5) 0.0039(5)
C17 0.0293(7) 0.0292(7) 0.0281(7) -0.0013(6) -0.0045(6) 0.0009(6)
C18 0.0296(7) 0.0280(7) 0.0329(7) -0.0002(6) -0.0037(6) -0.0006(6)
C19 0.0283(7) 0.0295(7) 0.0301(7) 0.0012(6) 0.0018(6) 0.0061(6)
O20 0.0431(6) 0.0408(6) 0.0301(6) 0.0030(5) 0.0045(5) -0.0008(5)
C21 0.0689(13) 0.0691(13) 0.0284(8) 0.0034(8) 0.0042(8) -0.0075(11)
C22 0.0362(8) 0.0344(8) 0.0280(7) -0.0050(6) -0.0035(6) 0.0043(6)
C23 0.0304(7) 0.0294(7) 0.0349(8) -0.0052(6) -0.0057(6) -0.0005(6)
C24 0.0275(8) 0.0448(10) 0.0659(12) -0.0040(8) 0.0016(8) -0.0034(7)
F25 0.0319(5) 0.0884(9) 0.0732(8) -0.0056(7) 0.0125(5) -0.0037(6)
F26 0.0326(6) 0.1099(11) 0.0691(8) -0.0017(8) -0.0112(5) -0.0093(6)
F27 0.0394(7) 0.0416(7) 0.227(2) -0.0061(10) -0.0064(9) -0.0130(5)

_refine_ls_extinction_coef       64(8)
_refine_ls_extinction_method     'Larson (1970), Equation 22'
_oxford_refine_ls_scale          0.12223(7)
loop_
_geom_bond_atom_site_label_1
_geom_bond_site_symmetry_1
_geom_bond_atom_site_label_2
_geom_bond_site_symmetry_2
_geom_bond_distance
_geom_bond_publ_flag
F1 . C2 . 1.3580(19) yes
C2 . F3 . 1.3578(18) yes
C2 . O4 . 1.3867(19) yes
C2 . C8 . 1.483(2) yes
O4 . C5 . 1.355(2) yes
C5 . N6 . 1.251(2) yes
C5 . C24 . 1.517(2) yes
N6 . C7 . 1.4171(18) yes
C7 . C8 . 1.353(2) yes
C7 . C16 . 1.477(2) yes
C8 . C9 . 1.491(2) yes
C9 . C10 . 1.393(2) yes
C9 . C14 . 1.393(2) yes
C10 . C11 . 1.387(2) yes
C10 . H101 . 0.954 no
C11 . C12 . 1.386(2) yes
C11 . H111 . 0.943 no
C12 . C13 . 1.391(2) yes
C12 . C15 . 1.510(2) yes
C13 . C14 . 1.387(2) yes
C13 . H131 . 0.947 no
C14 . H141 . 0.954 no
C15 . H152 . 0.955 no
C15 . H151 . 0.968 no
C15 . H153 . 0.951 no
C16 . C17 . 1.398(2) yes
C16 . C23 . 1.393(2) yes
C17 . C18 . 1.376(2) yes
C17 . H171 . 0.956 no
C18 . C19 . 1.392(2) yes
C18 . H181 . 0.947 no
C19 . O20 . 1.3640(18) yes
C19 . C22 . 1.389(2) yes
O20 . C21 . 1.419(2) yes
C21 . H211 . 0.967 no
C21 . H212 . 0.984 no
C21 . H213 . 0.953 no
C22 . C23 . 1.389(2) yes
C22 . H221 . 0.951 no
C23 . H231 . 0.945 no
C24 . F25 . 1.322(2) yes
C24 . F26 . 1.322(2) yes
C24 . F27 . 1.306(2) yes
loop_
_geom_angle_atom_site_label_1
_geom_angle_site_symmetry_1
_geom_angle_atom_site_label_2
_geom_angle_site_symmetry_2
_geom_angle_atom_site_label_3
_geom_angle_site_symmetry_3
_geom_angle
_geom_angle_publ_flag
F1 . C2 . F3 . 103.95(12) yes
F1 . C2 . O4 . 105.41(13) yes
F3 . C2 . O4 . 106.21(12) yes
F1 . C2 . C8 . 112.33(13) yes
F3 . C2 . C8 . 112.08(13) yes
O4 . C2 . C8 . 115.90(13) yes
C2 . O4 . C5 . 118.36(12) yes
O4 . C5 . N6 . 128.25(14) yes
O4 . C5 . C24 . 109.36(14) yes
N6 . C5 . C24 . 122.38(16) yes
C5 . N6 . C7 . 117.10(14) yes
N6 . C7 . C8 . 120.87(14) yes
N6 . C7 . C16 . 113.69(12) yes
C8 . C7 . C16 . 125.41(13) yes
C2 . C8 . C7 . 118.84(13) yes
C2 . C8 . C9 . 116.25(13) yes
C7 . C8 . C9 . 124.76(13) yes
C8 . C9 . C10 . 122.66(14) yes
C8 . C9 . C14 . 118.77(13) yes
C10 . C9 . C14 . 118.57(14) yes
C9 . C10 . C11 . 120.17(15) yes
C9 . C10 . H101 . 119.9 no
C11 . C10 . H101 . 119.9 no
C10 . C11 . C12 . 121.63(15) yes
C10 . C11 . H111 . 118.9 no
C12 . C11 . H111 . 119.4 no
C11 . C12 . C13 . 117.95(15) yes
C11 . C12 . C15 . 121.19(16) yes
C13 . C12 . C15 . 120.86(16) yes
C12 . C13 . C14 . 121.07(16) yes
C12 . C13 . H131 . 119.8 no
C14 . C13 . H131 . 119.1 no
C9 . C14 . C13 . 120.61(15) yes
C9 . C14 . H141 . 119.1 no
C13 . C14 . H141 . 120.3 no
C12 . C15 . H152 . 113.7 no
C12 . C15 . H151 . 110.0 no
H152 . C15 . H151 . 107.4 no
C12 . C15 . H153 . 111.1 no
H152 . C15 . H153 . 107.8 no
H151 . C15 . H153 . 106.5 no
C7 . C16 . C17 . 120.77(13) yes
C7 . C16 . C23 . 121.01(13) yes
C17 . C16 . C23 . 118.09(14) yes
C16 . C17 . C18 . 121.12(13) yes
C16 . C17 . H171 . 118.5 no
C18 . C17 . H171 . 120.3 no
C17 . C18 . C19 . 120.09(14) yes
C17 . C18 . H181 . 120.9 no
C19 . C18 . H181 . 119.0 no
C18 . C19 . O20 . 115.27(13) yes
C18 . C19 . C22 . 119.86(14) yes
O20 . C19 . C22 . 124.86(14) yes
C19 . O20 . C21 . 117.49(14) yes
O20 . C21 . H211 . 107.1 no
O20 . C21 . H212 . 110.2 no
H211 . C21 . H212 . 110.4 no
O20 . C21 . H213 . 108.6 no
H211 . C21 . H213 . 110.5 no
H212 . C21 . H213 . 110.0 no
C19 . C22 . C23 . 119.49(14) yes
C19 . C22 . H221 . 121.6 no
C23 . C22 . H221 . 119.0 no
C16 . C23 . C22 . 121.34(14) yes
C16 . C23 . H231 . 120.2 no
C22 . C23 . H231 . 118.5 no
C5 . C24 . F25 . 110.65(15) yes
C5 . C24 . F26 . 111.10(15) yes
F25 . C24 . F26 . 106.41(16) yes
C5 . C24 . F27 . 111.22(15) yes
F25 . C24 . F27 . 108.71(18) yes
F26 . C24 . F27 . 108.60(18) yes


_iucr_refine_instructions_details 
;
#
# Punched on 10/06/24 at 12:47:05
#
#LIST     12                                                                    
BLOCK SCALE X'S  U'S 
CONT EXTPARAM 
RIDE C   (  10,X'S) H   ( 101,X'S) 
RIDE C   (  11,X'S) H   ( 111,X'S) 
RIDE C   (  13,X'S) H   ( 131,X'S) 
RIDE C   (  14,X'S) H   ( 141,X'S) 
RIDE C   (  15,X'S) H   ( 152,X'S) H   ( 151,X'S) H   ( 153,X'S) 
RIDE C   (  17,X'S) H   ( 171,X'S) 
RIDE C   (  18,X'S) H   ( 181,X'S) 
RIDE C   (  21,X'S) H   ( 211,X'S) H   ( 212,X'S) H   ( 213,X'S) 
RIDE C   (  22,X'S) H   ( 221,X'S) 
RIDE C   (  23,X'S) H   ( 231,X'S) 
END                                                                             
#
# Punched on 10/06/24 at 12:47:05
#
#LIST     16                                                                    
NO 
REM   HREST   START (DO NOT REMOVE THIS LINE) 
REM   HREST   END (DO NOT REMOVE THIS LINE) 
END                                                                             
;

_refine_special_details          
;
?
  Reflections are selected by the following conditions :-
  Minimum value of SQRTW        is   0.00
  Minimum value of RATIO        is  -3.00
;
# looking for ARCHIVE-HKL.CIF 

_iucr_refine_reflections_details 
; 
 
# Data was input as F-squared 
# This file can be directly input to CRYSTALS 
# without any editing by issuing: 
# #USE ARCHIVE-HKL.CIF 
# punching LIST  6 as LIST  6 with all keys set 
#LIST   6 
READ NCOEF=13 TYPE=FIX, F'S = FSQ UNIT=DATA, CHECK=NO L30=NO ARCH=NO 
STORE  NCOEF=10 
OUTPUT INDICES     /FO/        SIGMA(/FO/) RATIO       CORRECTIONS SERIAL 
CONT   JCODE       /FC/        SQRTW       BATCH/PHASE 
INPUT  H           K           L           /FO/        SIGMA(/FO/) RATIO 
CONT   CORRECTIONS SERIAL      JCODE       /FC/        SQRTW       BATCH 
CONT   PHASE 
FOR (3I4,3F8.2,F7.4,F7.0,F4.0,F10.2,1X,G10.3,F4.0,F6.2) 
END 
   0   1   0    0.29    0.15    1.93 1.0000     1.  0.      0.00   0.00      1. 
 
   0   1   0    0.01    0.01    1.00 1.0000     2.  0.      0.00   0.00      1. 
 
   0   1   0   -0.01    0.02   -0.50 1.0000     3.  0.      0.00   0.00      1. 
 
   0  -1   0    0.03    0.07    0.43 1.0000     4.  0.      0.00   0.00      1. 
 
   0  -1   0    0.01    0.23    0.04 1.0000     5.  0.      0.00   0.00      1. 
 
   0  -1   0    0.00    0.01    0.00 1.0000     6.  0.      0.00   0.00      1. 
 
   0  -1   0    0.00    0.02    0.00 1.0000     7.  0.      0.00   0.00      1. 
 
   0   1   0   -0.14    0.16   -0.88 1.0000     8.  0.      0.00   0.00      1. 
 
   0  -2   0   16.29    0.56   29.09 1.0000     9.  0.      0.00   0.00      1. 
 
   0   2   0   15.61    1.87    8.35 1.0000    10.  0.      0.00   0.00      1. 
 
   0   2   0   15.99    1.67    9.57 1.0000    11.  0.      0.00   0.00      1. 
 
   0  -2   0   15.15    1.21   12.52 1.0000    12.  0.      0.00   0.00      1. 
 
   0   2   0   16.70    0.51   32.75 1.0000    13.  0.      0.00   0.00      1. 
 
   0  -2   0   14.06    2.05    6.86 1.0000    14.  0.      0.00   0.00      1. 
 
   0  -3   0    0.05    0.05    1.00 1.0000    15.  0.      0.00   0.00      1. 
 
   0  -3   0    0.82    0.09    9.11 1.0000    16.  0.      0.00   0.00      1. 
 
   0  -4   0  128.50    3.36   38.24 1.0000    17.  0.      0.00   0.00      1. 
 
   0   4   0  136.05    7.46   18.24 1.0000    18.  0.      0.00   0.00      1. 
 
   0  -4   0  122.87    3.32   37.01 1.0000    19.  0.      0.00   0.00      1. 
 
   0   4   0  131.06    8.30   15.79 1.0000    20.  0.      0.00   0.00      1. 
 
   0  -4   0  123.92    3.59   34.52 1.0000    21.  0.      0.00   0.00      1. 
 
   0  -5   0    0.02    0.05    0.40 1.0000    22.  0.      0.00   0.00      1. 
 
   0  -5   0    0.00    0.04    0.00 1.0000    23.  0.      0.00   0.00      1. 
 
   0  -5   0   -0.04    0.06   -0.67 1.0000    24.  0.      0.00   0.00      1. 
 
   0   5   0    0.26    0.19    1.37 1.0000    25.  0.      0.00   0.00      1. 
 
   0   5   0    0.00    0.03    0.00 1.0000    26.  0.      0.00   0.00      1. 
 
   0   5   0    0.53    0.70    0.76 1.0000    27.  0.      0.00   0.00      1. 
 
   0   6   0   32.00    1.01   31.68 1.0000    28.  0.      0.00   0.00      1. 
 
   0   6   0   32.18    0.99   32.51 1.0000    29.  0.      0.00   0.00      1. 
 
   0  -6   0   32.42    1.00   32.42 1.0000    30.  0.      0.00   0.00      1. 
 
   0  -6   0   34.75    1.09   31.88 1.0000    31.  0.      0.00   0.00      1. 
 
   0   6   0   30.76    4.36    7.06 1.0000    32.  0.      0.00   0.00      1. 
 
   0  -6   0   31.23    1.00   31.23 1.0000    33.  0.      0.00   0.00      1. 
 
   0   6   0   32.57    4.10    7.94 1.0000    34.  0.      0.00   0.00      1. 
 
   0   7   0    0.05    0.06    0.83 1.0000    35.  0.      0.00   0.00      1. 
 
   0  -7   0    0.01    0.06    0.17 1.0000    36.  0.      0.00   0.00      1. 
 
   0   7   0    0.00    0.06    0.00 1.0000    37.  0.      0.00   0.00      1. 
 
   0  -8   0   18.12    0.67   27.04 1.0000    38.  0.      0.00   0.00      1. 
 
   0  -8   0   15.68    0.60   26.13 1.0000    39.  0.      0.00   0.00      1. 
 
   0   8   0   15.26    2.74    5.57 1.0000    40.  0.      0.00   0.00      1. 
 
   0  -8   0   16.19    0.68   23.81 1.0000    41.  0.      0.00   0.00      1. 
 
   0  -9   0    0.01    0.07    0.14 1.0000    42.  0.      0.00   0.00      1. 
 
   0  -9   0   -0.01    0.05   -0.20 1.0000    43.  0.      0.00   0.00      1. 
 
   0  -9   0    0.01    0.06    0.17 1.0000    44.  0.      0.00   0.00      1. 
 
   0   9   0   -0.03    0.05   -0.60 1.0000    45.  0.      0.00   0.00      1. 
 
   0 -10   0    0.33    0.06    5.50 1.0000    46.  0.      0.00   0.00      1. 
 
   0  10   0    0.38    0.06    6.33 1.0000    47.  0.      0.00   0.00      1. 
 
   0 -10   0    0.55    0.08    6.88 1.0000    48.  0.      0.00   0.00      1. 
 
   1   0   0    0.01    0.02    0.50 1.0000    49.  0.      0.00   0.00      1. 
 
   1   0   0    0.01    0.01    1.00 1.0000    50.  0.      0.00   0.00      1. 
 
  -1   0   0    0.11    0.12    0.92 1.0000    51.  0.      0.00   0.00      1. 
 
   1   0   0    0.01    0.01    1.00 1.0000    53.  0.      0.00   0.00      1. 
 
   1   0   0   -0.06    0.05   -1.20 1.0000    54.  0.      0.00   0.00      1. 
 
   1   1   0   -0.03    0.02   -1.50 1.0000    55.  0.      0.00   0.00      1. 
 
   1   1   0    0.00    0.02    0.00 1.0000    56.  0.      0.00   0.00      1. 
 
  -1  -1   0    0.22    0.20    1.10 1.0000    57.  0.      0.00   0.00      1. 
 
   1   1   0   -0.13    0.11   -1.18 1.0000    58.  0.      0.00   0.00      1. 
 
  -1   1   0   -0.09    0.12   -0.75 1.0000    59.  0.      0.00   0.00      1. 
 
   1  -1   0   -0.02    0.01   -2.00 1.0000    60.  0.      0.00   0.00      1. 
 
  -1  -1   0    0.00    0.02    0.00 1.0000    61.  0.      0.00   0.00      1. 
 
   1   1   0   -0.01    0.08   -0.13 1.0000    62.  0.      0.00   0.00      1. 
 
  -1  -1   0    0.05    0.08    0.62 1.0000    63.  0.      0.00   0.00      1. 
 
   1  -1   0    0.00    0.02    0.00 1.0000    64.  0.      0.00   0.00      1. 
 
  -1   1   0    0.02    0.02    1.00 1.0000    65.  0.      0.00   0.00      1. 
 
  -1   2   0   -0.03    0.07   -0.43 1.0000    66.  0.      0.00   0.00      1. 
 
  -1  -2   0    0.01    0.04    0.25 1.0000    67.  0.      0.00   0.00      1. 
 
   1   2   0    0.02    0.04    0.50 1.0000    68.  0.      0.00   0.00      1. 
 
  -1   2   0    0.03    0.03    1.00 1.0000    69.  0.      0.00   0.00      1. 
 
  -1   2   0    0.02    0.03    0.67 1.0000    70.  0.      0.00   0.00      1. 
 
   1   2   0   -0.12    0.16   -0.75 1.0000    71.  0.      0.00   0.00      1. 
 
   1   2   0   -0.03    0.04   -0.75 1.0000    72.  0.      0.00   0.00      1. 
 
  -1   2   0    0.71    0.21    3.38 1.0000    73.  0.      0.00   0.00      1. 
 
  -1   2   0    0.04    0.14    0.29 1.0000    74.  0.      0.00   0.00      1. 
 
  -1  -2   0    0.01    0.02    0.50 1.0000    75.  0.      0.00   0.00      1. 
 
  -1   3   0    0.02    0.01    2.00 1.0000    76.  0.      0.00   0.00      1. 
 
   1  -3   0    0.01    0.04    0.25 1.0000    77.  0.      0.00   0.00      1. 
 
  -1   3   0    0.05    0.28    0.18 1.0000    78.  0.      0.00   0.00      1. 
 
  -1  -3   0    0.02    0.02    1.00 1.0000    79.  0.      0.00   0.00      1. 
 
   1   3   0    0.13    0.33    0.39 1.0000    80.  0.      0.00   0.00      1. 
 
   1   3   0    0.03    0.03    1.00 1.0000    81.  0.      0.00   0.00      1. 
 
   1   3   0   -0.24    0.37   -0.65 1.0000    82.  0.      0.00   0.00      1. 
 
  -1   3   0    0.01    0.01    1.00 1.0000    83.  0.      0.00   0.00      1. 
 
  -1  -3   0    0.01    0.05    0.20 1.0000    84.  0.      0.00   0.00      1. 
 
   1  -3   0    0.00    0.03    0.00 1.0000    85.  0.      0.00   0.00      1. 
 
  -1   4   0    0.11    0.45    0.24 1.0000    86.  0.      0.00   0.00      1. 
 
   1  -4   0    0.03    0.07    0.43 1.0000    87.  0.      0.00   0.00      1. 
 
   1  -4   0    0.24    0.06    4.00 1.0000    88.  0.      0.00   0.00      1. 
 
  -1  -4   0   -0.01    0.04   -0.25 1.0000    89.  0.      0.00   0.00      1. 
 
  -1  -4   0   -0.01    0.06   -0.17 1.0000    90.  0.      0.00   0.00      1. 
 
   1   4   0    0.49    0.42    1.17 1.0000    91.  0.      0.00   0.00      1. 
 
  -1   4   0    0.39    0.33    1.18 1.0000    92.  0.      0.00   0.00      1. 
 
   1   4   0   -0.13    0.28   -0.46 1.0000    93.  0.      0.00   0.00      1. 
 
   1  -4   0    0.01    0.04    0.25 1.0000    94.  0.      0.00   0.00      1. 
 
  -1  -4   0    0.01    0.04    0.25 1.0000    95.  0.      0.00   0.00      1. 
 
   1   5   0    0.03    0.05    0.60 1.0000    96.  0.      0.00   0.00      1. 
 
   1  -5   0   -0.07    0.05   -1.40 1.0000    97.  0.      0.00   0.00      1. 
 
  -1  -5   0    0.01    0.03    0.33 1.0000    98.  0.      0.00   0.00      1. 
 
  -1   5   0   -0.08    0.05   -1.60 1.0000    99.  0.      0.00   0.00      1. 
 
   1   5   0   -0.15    0.45   -0.33 1.0000   100.  0.      0.00   0.00      1. 
 
  -1   5   0    0.61    0.46    1.33 1.0000   101.  0.      0.00   0.00      1. 
 
  -1  -5   0   -0.01    0.04   -0.25 1.0000   102.  0.      0.00   0.00      1. 
 
   1   5   0    0.59    0.65    0.91 1.0000   103.  0.      0.00   0.00      1. 
 
   1  -5   0    0.01    0.04    0.25 1.0000   104.  0.      0.00   0.00      1. 
 
  -1  -5   0   -0.05    0.08   -0.62 1.0000   105.  0.      0.00   0.00      1. 
 
   1  -5   0   -0.01    0.04   -0.25 1.0000   106.  0.      0.00   0.00      1. 
 
  -1   5   0    0.40    0.67    0.60 1.0000   107.  0.      0.00   0.00      1. 
 
  -1   6   0   -0.05    0.50   -0.10 1.0000   108.  0.      0.00   0.00      1. 
 
   1   6   0    0.09    0.07    1.29 1.0000   109.  0.      0.00   0.00      1. 
 
  -1  -6   0   -0.01    0.04   -0.25 1.0000   110.  0.      0.00   0.00      1. 
 
   1  -6   0   -0.02    0.04   -0.50 1.0000   111.  0.      0.00   0.00      1. 
 
   1  -6   0    0.07    0.06    1.17 1.0000   112.  0.      0.00   0.00      1. 
 
   1   6   0    0.39    0.57    0.68 1.0000   113.  0.      0.00   0.00      1. 
 
  -1  -6   0   -0.09    0.04   -2.25 1.0000   114.  0.      0.00   0.00      1. 
 
  -1  -6   0    0.02    0.04    0.50 1.0000   115.  0.      0.00   0.00      1. 
 
   1   6   0    0.28    0.62    0.45 1.0000   116.  0.      0.00   0.00      1. 
 
   1   6   0    0.00    0.03    0.00 1.0000   117.  0.      0.00   0.00      1. 
 
  -1   6   0    0.14    0.47    0.30 1.0000   118.  0.      0.00   0.00      1. 
 
  -1   6   0   -0.02    0.04   -0.50 1.0000   119.  0.      0.00   0.00      1. 
 
  -1   6   0   -0.01    0.06   -0.17 1.0000   120.  0.      0.00   0.00      1. 
 
   1   7   0    0.20    0.25    0.80 1.0000   121.  0.      0.00   0.00      1. 
 
  -1   7   0    0.49    0.64    0.77 1.0000   122.  0.      0.00   0.00      1. 
 
   1   7   0   -0.03    0.05   -0.60 1.0000   123.  0.      0.00   0.00      1. 
 
   1  -7   0   -0.02    0.06   -0.33 1.0000   124.  0.      0.00   0.00      1. 
 
  -1  -7   0    0.00    0.05    0.00 1.0000   125.  0.      0.00   0.00      1. 
 
  -1   7   0   -0.27    0.61   -0.44 1.0000   126.  0.      0.00   0.00      1. 
 
   1   7   0    0.08    0.06    1.33 1.0000   127.  0.      0.00   0.00      1. 
 
  -1   7   0    0.00    0.05    0.00 1.0000   128.  0.      0.00   0.00      1. 
 
   1  -7   0   -0.04    0.04   -1.00 1.0000   129.  0.      0.00   0.00      1. 
 
   1   7   0   -0.38    0.51   -0.75 1.0000   130.  0.      0.00   0.00      1. 
 
  -1   7   0   -0.02    0.06   -0.33 1.0000   131.  0.      0.00   0.00      1. 
 
  -1   8   0   -0.04    0.11   -0.36 1.0000   132.  0.      0.00   0.00      1. 
 
   1  -8   0   -0.03    0.05   -0.60 1.0000   133.  0.      0.00   0.00      1. 
 
  -1  -8   0    0.00    0.04    0.00 1.0000   134.  0.      0.00   0.00      1. 
 
   1   8   0    0.99    1.24    0.80 1.0000   135.  0.      0.00   0.00      1. 
 
  -1  -8   0   -0.01    0.06   -0.17 1.0000   136.  0.      0.00   0.00      1. 
 
   1  -8   0   -0.03    0.07   -0.43 1.0000   137.  0.      0.00   0.00      1. 
 
  -1  -8   0   -0.01    0.07   -0.14 1.0000   138.  0.      0.00   0.00      1. 
 
   1  -8   0   -0.01    0.06   -0.17 1.0000   139.  0.      0.00   0.00      1. 
 
   1  -9   0    0.00    0.07    0.00 1.0000   140.  0.      0.00   0.00      1. 
 
   1   9   0    0.02    0.05    0.40 1.0000   141.  0.      0.00   0.00      1. 
 
  -1  -9   0   -0.01    0.05   -0.20 1.0000   142.  0.      0.00   0.00      1. 
 
  -1   9   0   -0.02    0.05   -0.40 1.0000   143.  0.      0.00   0.00      1. 
 
   1  -9   0   -0.02    0.03   -0.67 1.0000   144.  0.      0.00   0.00      1. 
 
  -1  -9   0   -0.03    0.06   -0.50 1.0000   145.  0.      0.00   0.00      1. 
 
   1  -9   0   -0.02    0.06   -0.33 1.0000   146.  0.      0.00   0.00      1. 
 
  -1  10   0    0.01    0.03    0.33 1.0000   147.  0.      0.00   0.00      1. 
 
   1 -10   0   -0.07    0.04   -1.75 1.0000   148.  0.      0.00   0.00      1. 
 
  -1 -10   0   -0.03    0.03   -1.00 1.0000   149.  0.      0.00   0.00      1. 
 
   1  10   0   -0.01    0.04   -0.25 1.0000   150.  0.      0.00   0.00      1. 
 
   1 -10   0    0.01    0.03    0.33 1.0000   151.  0.      0.00   0.00      1. 
 
   2   0   0  186.43    5.85   31.87 1.0000   152.  0.      0.00   0.00      1. 
 
  -2   0   0  196.58    5.96   32.98 1.0000   153.  0.      0.00   0.00      1. 
 
  -2   0   0  193.68    6.26   30.94 1.0000   154.  0.      0.00   0.00      1. 
 
   2   0   0  191.40    5.18   36.95 1.0000   155.  0.      0.00   0.00      1. 
 
   2   1   0   28.86    1.97   14.65 1.0000   156.  0.      0.00   0.00      1. 
 
  -2  -1   0   31.41    0.88   35.69 1.0000   157.  0.      0.00   0.00      1. 
 
  -2   1   0   26.81    1.67   16.05 1.0000   158.  0.      0.00   0.00      1. 
 
  -2  -1   0   30.34    2.24   13.54 1.0000   159.  0.      0.00   0.00      1. 
 
  -2   1   0   26.47    1.87   14.16 1.0000   160.  0.      0.00   0.00      1. 
 
  -2   1   0   30.39    0.81   37.52 1.0000   161.  0.      0.00   0.00      1. 
 
   2  -1   0   28.34    0.80   35.42 1.0000   162.  0.      0.00   0.00      1. 
 
   2   1   0   27.98    0.87   32.16 1.0000   163.  0.      0.00   0.00      1. 
 
   2  -1   0   26.64    2.31   11.53 1.0000   164.  0.      0.00   0.00      1. 
 
  -2  -1   0   30.98    1.43   21.66 1.0000   165.  0.      0.00   0.00      1. 
 
   2   1   0   29.67    0.83   35.75 1.0000   166.  0.      0.00   0.00      1. 
 
   2   1   0   29.42    2.23   13.19 1.0000   167.  0.      0.00   0.00      1. 
 
  -2  -2   0   73.20    2.03   36.06 1.0000   168.  0.      0.00   0.00      1. 
 
  -2   2   0   72.38    1.87   38.71 1.0000   169.  0.      0.00   0.00      1. 
 
  -2   2   0   77.97    4.03   19.35 1.0000   170.  0.      0.00   0.00      1. 
 
  -2  -2   0   71.01    5.31   13.37 1.0000   171.  0.      0.00   0.00      1. 
 
  -2  -2   0   72.28    3.41   21.20 1.0000   172.  0.      0.00   0.00      1. 
 
   2   2   0   67.94    4.39   15.48 1.0000   173.  0.      0.00   0.00      1. 
 
   2   2   0   72.90    4.05   18.00 1.0000   174.  0.      0.00   0.00      1. 
 
  -2   2   0   72.96    4.38   16.66 1.0000   175.  0.      0.00   0.00      1. 
 
  -2   2   0   70.74    2.72   26.01 1.0000   176.  0.      0.00   0.00      1. 
 
  -2  -2   0   68.25    1.88   36.30 1.0000   177.  0.      0.00   0.00      1. 
 
   2   2   0   75.39    2.08   36.25 1.0000   178.  0.      0.00   0.00      1. 
 
   2   2   0   71.45    1.97   36.27 1.0000   179.  0.      0.00   0.00      1. 
 
  -2   2   0   72.12    1.88   38.36 1.0000   180.  0.      0.00   0.00      1. 
 
  -2   2   0   69.55    3.98   17.47 1.0000   181.  0.      0.00   0.00      1. 
 
   2   3   0   70.36    2.81   25.04 1.0000   182.  0.      0.00   0.00      1. 
 
  -2  -3   0  105.07    2.65   39.65 1.0000   183.  0.      0.00   0.00      1. 
 
   2  -3   0  103.91    2.66   39.06 1.0000   184.  0.      0.00   0.00      1. 
 
   2   3   0  107.07    5.81   18.43 1.0000   185.  0.      0.00   0.00      1. 
 
  -2   3   0  101.78    6.43   15.83 1.0000   186.  0.      0.00   0.00      1. 
 
  -2  -3   0  105.72    2.87   36.84 1.0000   187.  0.      0.00   0.00      1. 
 
  -2   3   0  105.42    5.71   18.46 1.0000   188.  0.      0.00   0.00      1. 
 
   2  -3   0  104.29    2.79   37.38 1.0000   189.  0.      0.00   0.00      1. 
 
   2   3   0  110.80    2.76   40.14 1.0000   190.  0.      0.00   0.00      1. 
 
   2   3   0  100.54    6.39   15.73 1.0000   191.  0.      0.00   0.00      1. 
 
   2  -4   0   35.17    1.21   29.07 1.0000   192.  0.      0.00   0.00      1. 
 
   2  -4   0   34.43    1.03   33.43 1.0000   193.  0.      0.00   0.00      1. 
 
  -2  -4   0   34.94    0.99   35.29 1.0000   194.  0.      0.00   0.00      1. 
 
  -2  -4   0   32.01    1.37   23.36 1.0000   195.  0.      0.00   0.00      1. 
 
   2   4   0   36.48    3.63   10.05 1.0000   196.  0.      0.00   0.00      1. 
 
  -2  -4   0   34.32    1.03   33.32 1.0000   197.  0.      0.00   0.00      1. 
 
  -2   4   0   34.14    4.07    8.39 1.0000   198.  0.      0.00   0.00      1. 
 
   2   4   0   34.26    4.05    8.46 1.0000   199.  0.      0.00   0.00      1. 
 
   2  -4   0   33.34    1.00   33.34 1.0000   200.  0.      0.00   0.00      1. 
 
   2   4   0   35.49    1.01   35.14 1.0000   201.  0.      0.00   0.00      1. 
 
  -2   4   0   38.65    3.79   10.20 1.0000   202.  0.      0.00   0.00      1. 
 
  -2  -5   0    0.57    0.11    5.18 1.0000   203.  0.      0.00   0.00      1. 
 
   2   5   0    0.66    0.50    1.32 1.0000   204.  0.      0.00   0.00      1. 
 
   2  -5   0    0.35    0.08    4.38 1.0000   205.  0.      0.00   0.00      1. 
 
  -2   5   0    0.48    0.07    6.86 1.0000   206.  0.      0.00   0.00      1. 
 
   2   5   0    0.10    0.42    0.24 1.0000   207.  0.      0.00   0.00      1. 
 
   2  -5   0    0.34    0.08    4.25 1.0000   208.  0.      0.00   0.00      1. 
 
  -2  -5   0    0.34    0.07    4.86 1.0000   209.  0.      0.00   0.00      1. 
 
  -2   5   0    0.02    0.31    0.06 1.0000   210.  0.      0.00   0.00      1. 
 
  -2   5   0    0.23    0.09    2.56 1.0000   211.  0.      0.00   0.00      1. 
 
  -2  -5   0    0.28    0.12    2.33 1.0000   212.  0.      0.00   0.00      1. 
 
  -2  -6   0   30.68    0.95   32.29 1.0000   213.  0.      0.00   0.00      1. 
 
  -2   6   0   31.20    4.26    7.32 1.0000   214.  0.      0.00   0.00      1. 
 
   2   6   0   31.08    0.96   32.38 1.0000   215.  0.      0.00   0.00      1. 
 
  -2   6   0   32.16    3.98    8.08 1.0000   216.  0.      0.00   0.00      1. 
 
   2  -6   0   30.58    0.98   31.20 1.0000   217.  0.      0.00   0.00      1. 
 
  -2   6   0   31.36    0.95   33.01 1.0000   218.  0.      0.00   0.00      1. 
 
  -2  -6   0   30.08    0.95   31.66 1.0000   219.  0.      0.00   0.00      1. 
 
   2   6   0   31.71    0.95   33.38 1.0000   220.  0.      0.00   0.00      1. 
 
  -2   6   0   30.01    0.99   30.31 1.0000   221.  0.      0.00   0.00      1. 
 
  -2  -6   0   30.27    1.01   29.97 1.0000   222.  0.      0.00   0.00      1. 
 
   2  -6   0   31.81    1.06   30.01 1.0000   223.  0.      0.00   0.00      1. 
 
  -2   7   0   10.41    0.43   24.21 1.0000   224.  0.      0.00   0.00      1. 
 
   2   7   0   10.32    1.34    7.70 1.0000   225.  0.      0.00   0.00      1. 
 
  -2  -7   0   10.64    0.47   22.64 1.0000   226.  0.      0.00   0.00      1. 
 
   2  -7   0   10.91    0.54   20.20 1.0000   227.  0.      0.00   0.00      1. 
 
  -2  -7   0   10.87    0.44   24.70 1.0000   228.  0.      0.00   0.00      1. 
 
  -2   7   0   10.54    0.47   22.43 1.0000   229.  0.      0.00   0.00      1. 
 
   2   7   0   11.24    0.46   24.43 1.0000   230.  0.      0.00   0.00      1. 
 
   2  -7   0   10.26    0.46   22.30 1.0000   231.  0.      0.00   0.00      1. 
 
  -2   7   0    9.44    2.41    3.92 1.0000   232.  0.      0.00   0.00      1. 
 
  -2  -7   0   10.87    0.44   24.70 1.0000   233.  0.      0.00   0.00      1. 
 
  -2  -7   0   10.97    0.51   21.51 1.0000   234.  0.      0.00   0.00      1. 
 
   2   7   0   10.95    0.44   24.89 1.0000   235.  0.      0.00   0.00      1. 
 
   2  -7   0   10.46    0.47   22.26 1.0000   236.  0.      0.00   0.00      1. 
 
   2   7   0    9.37    2.14    4.38 1.0000   237.  0.      0.00   0.00      1. 
 
  -2   7   0    8.99    2.01    4.47 1.0000   238.  0.      0.00   0.00      1. 
 
   2  -8   0   11.02    0.47   23.45 1.0000   239.  0.      0.00   0.00      1. 
 
   2  -8   0   10.33    0.45   22.96 1.0000   240.  0.      0.00   0.00      1. 
 
  -2  -8   0   10.23    0.45   22.73 1.0000   241.  0.      0.00   0.00      1. 
 
   2   8   0   13.70    3.01    4.55 1.0000   242.  0.      0.00   0.00      1. 
 
  -2   8   0   10.72    0.42   25.52 1.0000   243.  0.      0.00   0.00      1. 
 
  -2  -8   0   11.05    0.50   22.10 1.0000   244.  0.      0.00   0.00      1. 
 
  -2   8   0   11.13    0.52   21.40 1.0000   245.  0.      0.00   0.00      1. 
 
  -2  -8   0   10.64    0.43   24.74 1.0000   246.  0.      0.00   0.00      1. 
 
   2   8   0   10.61    0.42   25.26 1.0000   247.  0.      0.00   0.00      1. 
 
   2  -8   0   11.08    0.54   20.52 1.0000   248.  0.      0.00   0.00      1. 
 
   2  -9   0    1.34    0.18    7.44 1.0000   249.  0.      0.00   0.00      1. 
 
   2   9   0    1.63    0.14   11.64 1.0000   250.  0.      0.00   0.00      1. 
 
  -2  -9   0    1.42    0.13   10.92 1.0000   251.  0.      0.00   0.00      1. 
 
   2  -9   0    1.55    0.16    9.69 1.0000   252.  0.      0.00   0.00      1. 
 
   2  -9   0    1.37    0.15    9.13 1.0000   253.  0.      0.00   0.00      1. 
 
  -2  -9   0    1.34    0.14    9.57 1.0000   254.  0.      0.00   0.00      1. 
 
  -2   9   0    1.41    0.12   11.75 1.0000   255.  0.      0.00   0.00      1. 
 
  -2 -10   0    5.94    0.21   28.29 1.0000   256.  0.      0.00   0.00      1. 
 
   2 -10   0    6.06    0.33   18.36 1.0000   257.  0.      0.00   0.00      1. 
 
   2  10   0    5.49    0.20   27.45 1.0000   258.  0.      0.00   0.00      1. 
 
   2 -10   0    5.92    0.23   25.74 1.0000   259.  0.      0.00   0.00      1. 
 
   3   0   0   -0.06    0.05   -1.20 1.0000   260.  0.      0.00   0.00      1. 
 
  -3   0   0    0.00    0.02    0.00 1.0000   261.  0.      0.00   0.00      1. 
 
   3   0   0    0.01    0.02    0.50 1.0000   262.  0.      0.00   0.00      1. 
 
  -3   0   0    0.01    0.04    0.25 1.0000   263.  0.      0.00   0.00      1. 
 
   3   0   0    0.23    0.19    1.21 1.0000   264.  0.      0.00   0.00      1. 
 
  -3  -1   0    0.00    0.04    0.00 1.0000   265.  0.      0.00   0.00      1. 
 
  -3   1   0    0.02    0.04    0.50 1.0000   266.  0.      0.00   0.00      1. 
 
   3   1   0   -0.17    0.12   -1.42 1.0000   267.  0.      0.00   0.00      1. 
 
  -3   1   0    0.10    0.12    0.83 1.0000   268.  0.      0.00   0.00      1. 
 
  -3  -1   0   -0.03    0.14   -0.21 1.0000   269.  0.      0.00   0.00      1. 
 
  -3  -1   0    0.14    0.27    0.52 1.0000   270.  0.      0.00   0.00      1. 
 
   3   1   0   -0.01    0.06   -0.17 1.0000   271.  0.      0.00   0.00      1. 
 
   3   1   0   -0.01    0.03   -0.33 1.0000   272.  0.      0.00   0.00      1. 
 
   3  -1   0   -0.10    0.21   -0.48 1.0000   273.  0.      0.00   0.00      1. 
 
  -3  -2   0    0.19    0.14    1.36 1.0000   274.  0.      0.00   0.00      1. 
 
   3   2   0    0.02    0.05    0.40 1.0000   275.  0.      0.00   0.00      1. 
 
   3   2   0   -0.03    0.30   -0.10 1.0000   276.  0.      0.00   0.00      1. 
 
  -3   2   0    0.31    0.17    1.82 1.0000   277.  0.      0.00   0.00      1. 
 
  -3   2   0    0.04    0.10    0.40 1.0000   278.  0.      0.00   0.00      1. 
 
  -3   2   0    0.18    0.18    1.00 1.0000   279.  0.      0.00   0.00      1. 
 
   3  -2   0    0.05    0.04    1.25 1.0000   280.  0.      0.00   0.00      1. 
 
  -3  -2   0   -0.13    0.42   -0.31 1.0000   281.  0.      0.00   0.00      1. 
 
  -3   2   0    0.03    0.03    1.00 1.0000   282.  0.      0.00   0.00      1. 
 
  -3   2   0   -0.14    0.36   -0.39 1.0000   283.  0.      0.00   0.00      1. 
 
  -3  -2   0    0.04    0.06    0.67 1.0000   284.  0.      0.00   0.00      1. 
 
   3   2   0   -0.12    0.09   -1.33 1.0000   285.  0.      0.00   0.00      1. 
 
  -3  -2   0    0.01    0.02    0.50 1.0000   286.  0.      0.00   0.00      1. 
 
   3   3   0    0.32    0.30    1.07 1.0000   287.  0.      0.00   0.00      1. 
 
   3   3   0    0.01    0.04    0.25 1.0000   288.  0.      0.00   0.00      1. 
 
   3  -3   0    0.00    0.03    0.00 1.0000   289.  0.      0.00   0.00      1. 
 
  -3  -3   0   -0.02    0.03   -0.67 1.0000   290.  0.      0.00   0.00      1. 
 
  -3   3   0    0.09    0.20    0.45 1.0000   291.  0.      0.00   0.00      1. 
 
  -3  -3   0   -0.02    0.06   -0.33 1.0000   292.  0.      0.00   0.00      1. 
 
  -3   3   0    0.31    0.34    0.91 1.0000   293.  0.      0.00   0.00      1. 
 
   3  -3   0    0.01    0.03    0.33 1.0000   294.  0.      0.00   0.00      1. 
 
  -3  -4   0    0.01    0.04    0.25 1.0000   295.  0.      0.00   0.00      1. 
 
  -3   4   0    0.02    0.24    0.08 1.0000   296.  0.      0.00   0.00      1. 
 
   3  -4   0   -0.02    0.04   -0.50 1.0000   297.  0.      0.00   0.00      1. 
 
  -3  -4   0   -0.03    0.07   -0.43 1.0000   298.  0.      0.00   0.00      1. 
 
   3  -4   0   -0.02    0.03   -0.67 1.0000   299.  0.      0.00   0.00      1. 
 
   3   4   0   -0.04    0.04   -1.00 1.0000   300.  0.      0.00   0.00      1. 
 
   3  -4   0    0.00    0.04    0.00 1.0000   301.  0.      0.00   0.00      1. 
 
  -3  -4   0   -0.03    0.03   -1.00 1.0000   302.  0.      0.00   0.00      1. 
 
  -3   5   0    0.04    0.46    0.09 1.0000   303.  0.      0.00   0.00      1. 
 
  -3   5   0    0.10    0.50    0.20 1.0000   304.  0.      0.00   0.00      1. 
 
   3  -5   0    0.00    0.04    0.00 1.0000   305.  0.      0.00   0.00      1. 
 
   3   5   0   -0.33    0.34   -0.97 1.0000   306.  0.      0.00   0.00      1. 
 
  -3   5   0    0.01    0.07    0.14 1.0000   307.  0.      0.00   0.00      1. 
 
   3   5   0    0.01    0.06    0.17 1.0000   308.  0.      0.00   0.00      1. 
 
  -3  -5   0    0.00    0.05    0.00 1.0000   309.  0.      0.00   0.00      1. 
 
  -3  -5   0    0.06    0.10    0.60 1.0000   310.  0.      0.00   0.00      1. 
 
   3   5   0   -0.05    0.03   -1.67 1.0000   311.  0.      0.00   0.00      1. 
 
  -3   5   0   -0.02    0.07   -0.29 1.0000   312.  0.      0.00   0.00      1. 
 
   3  -5   0    0.01    0.05    0.20 1.0000   313.  0.      0.00   0.00      1. 
 
   3  -6   0    0.04    0.06    0.67 1.0000   314.  0.      0.00   0.00      1. 
 
   3  -6   0   -0.01    0.05   -0.20 1.0000   315.  0.      0.00   0.00      1. 
 
  -3   6   0   -0.01    0.07   -0.14 1.0000   316.  0.      0.00   0.00      1. 
 
  -3   6   0    0.26    0.61    0.43 1.0000   317.  0.      0.00   0.00      1. 
 
  -3  -6   0    0.03    0.05    0.60 1.0000   318.  0.      0.00   0.00      1. 
 
  -3  -6   0   -0.10    0.06   -1.67 1.0000   319.  0.      0.00   0.00      1. 
 
  -3  -6   0    0.00    0.04    0.00 1.0000   320.  0.      0.00   0.00      1. 
 
   3   6   0   -0.07    0.25   -0.28 1.0000   321.  0.      0.00   0.00      1. 
 
  -3   6   0   -0.26    0.39   -0.67 1.0000   322.  0.      0.00   0.00      1. 
 
   3   6   0   -0.01    0.05   -0.20 1.0000   323.  0.      0.00   0.00      1. 
 
   3   6   0    0.95    0.71    1.34 1.0000   324.  0.      0.00   0.00      1. 
 
   3   6   0   -0.03    0.05   -0.60 1.0000   325.  0.      0.00   0.00      1. 
 
  -3   6   0   -0.05    0.06   -0.83 1.0000   326.  0.      0.00   0.00      1. 
 
  -3  -7   0   -0.05    0.06   -0.83 1.0000   327.  0.      0.00   0.00      1. 
 
   3  -7   0   -0.01    0.06   -0.17 1.0000   328.  0.      0.00   0.00      1. 
 
  -3   7   0    0.47    0.71    0.66 1.0000   329.  0.      0.00   0.00      1. 
 
   3   7   0   -0.03    0.05   -0.60 1.0000   330.  0.      0.00   0.00      1. 
 
   3   7   0   -0.53    0.49   -1.08 1.0000   331.  0.      0.00   0.00      1. 
 
  -3  -7   0    0.04    0.05    0.80 1.0000   332.  0.      0.00   0.00      1. 
 
   3  -7   0   -0.01    0.05   -0.20 1.0000   333.  0.      0.00   0.00      1. 
 
   3  -7   0   -0.10    0.06   -1.67 1.0000   334.  0.      0.00   0.00      1. 
 
  -3   7   0   -0.02    0.07   -0.29 1.0000   335.  0.      0.00   0.00      1. 
 
  -3  -7   0    0.00    0.05    0.00 1.0000   336.  0.      0.00   0.00      1. 
 
  -3   7   0    0.00    0.07    0.00 1.0000   337.  0.      0.00   0.00      1. 
 
  -3   7   0    1.01    0.78    1.29 1.0000   338.  0.      0.00   0.00      1. 
 
   3   7   0   -0.20    0.24   -0.83 1.0000   339.  0.      0.00   0.00      1. 
 
  -3   8   0   -0.01    0.04   -0.25 1.0000   340.  0.      0.00   0.00      1. 
 
  -3   8   0   -0.04    0.05   -0.80 1.0000   341.  0.      0.00   0.00      1. 
 
   3   8   0    0.01    0.04    0.25 1.0000   342.  0.      0.00   0.00      1. 
 
   3  -8   0   -0.02    0.07   -0.29 1.0000   343.  0.      0.00   0.00      1. 
 
   3  -8   0    0.00    0.06    0.00 1.0000   344.  0.      0.00   0.00      1. 
 
   3  -8   0    0.02    0.06    0.33 1.0000   345.  0.      0.00   0.00      1. 
 
  -3  -8   0   -0.03    0.06   -0.50 1.0000   346.  0.      0.00   0.00      1. 
 
  -3   8   0   -0.13    0.23   -0.57 1.0000   347.  0.      0.00   0.00      1. 
 
  -3  -8   0    0.00    0.05    0.00 1.0000   348.  0.      0.00   0.00      1. 
 
  -3   8   0    0.38    0.58    0.66 1.0000   349.  0.      0.00   0.00      1. 
 
   3   8   0   -0.15    0.39   -0.38 1.0000   350.  0.      0.00   0.00      1. 
 
   3   9   0    0.02    0.05    0.40 1.0000   351.  0.      0.00   0.00      1. 
 
   3  -9   0   -0.02    0.05   -0.40 1.0000   352.  0.      0.00   0.00      1. 
 
  -3  -9   0   -0.06    0.05   -1.20 1.0000   353.  0.      0.00   0.00      1. 
 
  -3  -9   0    0.04    0.05    0.80 1.0000   354.  0.      0.00   0.00      1. 
 
   3  -9   0   -0.07    0.05   -1.40 1.0000   355.  0.      0.00   0.00      1. 
 
  -3   9   0   -0.04    0.05   -0.80 1.0000   356.  0.      0.00   0.00      1. 
 
   3  -9   0   -0.03    0.04   -0.75 1.0000   357.  0.      0.00   0.00      1. 
 
   3  -9   0   -0.05    0.05   -1.00 1.0000   358.  0.      0.00   0.00      1. 
 
   3 -10   0    0.00    0.02    0.00 1.0000   359.  0.      0.00   0.00      1. 
 
  -3 -10   0   -0.02    0.03   -0.67 1.0000   360.  0.      0.00   0.00      1. 
 
   3  10   0    0.03    0.04    0.75 1.0000   361.  0.      0.00   0.00      1. 
 
   4   0   0   79.98    2.68   29.84 1.0000   362.  0.      0.00   0.00      1. 
 
  -4   0   0   76.73    2.08   36.89 1.0000   363.  0.      0.00   0.00      1. 
 
  -4   0   0   79.92    3.74   21.37 1.0000   364.  0.      0.00   0.00      1. 
 
  -4   0   0   78.77    4.13   19.07 1.0000   365.  0.      0.00   0.00      1. 
 
   4   0   0   81.32    3.75   21.69 1.0000   366.  0.      0.00   0.00      1. 
 
  -4  -1   0   49.30    3.69   13.36 1.0000   367.  0.      0.00   0.00      1. 
 
   4  -1   0   49.74    2.09   23.80 1.0000   368.  0.      0.00   0.00      1. 
 
  -4   1   0   47.49    3.12   15.22 1.0000   369.  0.      0.00   0.00      1. 
 
  -4  -1   0   53.11    1.48   35.89 1.0000   370.  0.      0.00   0.00      1. 
 
  -4   1   0   49.39    1.35   36.59 1.0000   371.  0.      0.00   0.00      1. 
 
   4   1   0   49.77    3.06   16.26 1.0000   372.  0.      0.00   0.00      1. 
 
   4   1   0   50.00    2.06   24.27 1.0000   373.  0.      0.00   0.00      1. 
 
   4  -1   0   47.71    1.32   36.14 1.0000   374.  0.      0.00   0.00      1. 
 
  -4  -1   0   48.96    3.24   15.11 1.0000   375.  0.      0.00   0.00      1. 
 
  -4   1   0   50.46    2.82   17.89 1.0000   376.  0.      0.00   0.00      1. 
 
   4  -1   0   50.04    3.24   15.44 1.0000   377.  0.      0.00   0.00      1. 
 
   4   1   0   51.11    1.39   36.77 1.0000   378.  0.      0.00   0.00      1. 
 
   4  -1   0   46.42    1.33   34.90 1.0000   379.  0.      0.00   0.00      1. 
 
  -4   1   0   52.16    1.39   37.53 1.0000   380.  0.      0.00   0.00      1. 
 
  -4  -1   0   46.94    1.28   36.67 1.0000   381.  0.      0.00   0.00      1. 
 
  -4   2   0  454.01   14.34   31.66 1.0000   382.  0.      0.00   0.00      1. 
 
   4   2   0  476.19   14.88   32.00 1.0000   383.  0.      0.00   0.00      1. 
 
  -4  -2   0  456.60   15.45   29.55 1.0000   384.  0.      0.00   0.00      1. 
 
  -4  -2   0  452.12   16.65   27.15 1.0000   385.  0.      0.00   0.00      1. 
 
  -4   2   0  452.50   15.31   29.56 1.0000   386.  0.      0.00   0.00      1. 
 
  -4   2   0  380.20   11.90   31.95 1.0000   387.  0.      0.00   0.00      1. 
 
  -4   2   0  385.50   13.89   27.75 1.0000   388.  0.      0.00   0.00      1. 
 
  -4   3   0   19.68    2.40    8.20 1.0000   389.  0.      0.00   0.00      1. 
 
   4  -3   0   20.66    0.73   28.30 1.0000   390.  0.      0.00   0.00      1. 
 
  -4  -3   0   21.03    0.63   33.38 1.0000   391.  0.      0.00   0.00      1. 
 
  -4  -3   0   19.37    0.59   32.83 1.0000   392.  0.      0.00   0.00      1. 
 
  -4  -3   0   20.94    0.85   24.64 1.0000   393.  0.      0.00   0.00      1. 
 
   4   3   0   20.83    0.77   27.05 1.0000   394.  0.      0.00   0.00      1. 
 
  -4   3   0   20.41    2.76    7.39 1.0000   395.  0.      0.00   0.00      1. 
 
  -4   4   0   59.46    5.66   10.51 1.0000   396.  0.      0.00   0.00      1. 
 
   4   4   0   67.49    1.92   35.15 1.0000   397.  0.      0.00   0.00      1. 
 
  -4  -4   0   68.10    1.80   37.83 1.0000   398.  0.      0.00   0.00      1. 
 
   4  -4   0   65.26    1.85   35.28 1.0000   399.  0.      0.00   0.00      1. 
 
  -4  -4   0   65.07    1.75   37.18 1.0000   400.  0.      0.00   0.00      1. 
 
  -4  -4   0   68.68    2.16   31.80 1.0000   401.  0.      0.00   0.00      1. 
 
  -4   4   0   65.64    5.12   12.82 1.0000   402.  0.      0.00   0.00      1. 
 
   4  -4   0   66.15    1.85   35.76 1.0000   403.  0.      0.00   0.00      1. 
 
   4  -4   0   63.25    1.96   32.27 1.0000   404.  0.      0.00   0.00      1. 
 
  -4   5   0    9.52    2.11    4.51 1.0000   405.  0.      0.00   0.00      1. 
 
   4   5   0   10.51    0.40   26.27 1.0000   406.  0.      0.00   0.00      1. 
 
  -4  -5   0   10.77    0.39   27.62 1.0000   407.  0.      0.00   0.00      1. 
 
   4   5   0   10.41    1.95    5.34 1.0000   408.  0.      0.00   0.00      1. 
 
  -4  -5   0   10.26    0.67   15.31 1.0000   409.  0.      0.00   0.00      1. 
 
   4   5   0   10.18    0.39   26.10 1.0000   410.  0.      0.00   0.00      1. 
 
   4  -5   0   10.59    0.47   22.53 1.0000   411.  0.      0.00   0.00      1. 
 
  -4  -5   0   10.52    0.43   24.47 1.0000   412.  0.      0.00   0.00      1. 
 
   4  -5   0   10.00    0.42   23.81 1.0000   413.  0.      0.00   0.00      1. 
 
   4   5   0   10.15    1.23    8.25 1.0000   414.  0.      0.00   0.00      1. 
 
  -4   5   0    9.44    2.36    4.00 1.0000   415.  0.      0.00   0.00      1. 
 
  -4   5   0    9.96    0.43   23.16 1.0000   416.  0.      0.00   0.00      1. 
 
  -4  -6   0    0.36    0.18    2.00 1.0000   417.  0.      0.00   0.00      1. 
 
   4  -6   0    0.30    0.08    3.75 1.0000   418.  0.      0.00   0.00      1. 
 
   4  -6   0    0.23    0.08    2.88 1.0000   419.  0.      0.00   0.00      1. 
 
   4   6   0    0.90    0.86    1.05 1.0000   420.  0.      0.00   0.00      1. 
 
  -4  -6   0    0.18    0.06    3.00 1.0000   421.  0.      0.00   0.00      1. 
 
   4   6   0    0.44    0.39    1.13 1.0000   422.  0.      0.00   0.00      1. 
 
  -4  -6   0    0.25    0.09    2.78 1.0000   423.  0.      0.00   0.00      1. 
 
  -4   6   0    0.26    0.08    3.25 1.0000   424.  0.      0.00   0.00      1. 
 
  -4   6   0    0.29    0.29    1.00 1.0000   425.  0.      0.00   0.00      1. 
 
  -4  -6   0    0.26    0.06    4.33 1.0000   426.  0.      0.00   0.00      1. 
 
  -4  -7   0   16.32    0.63   25.90 1.0000   427.  0.      0.00   0.00      1. 
 
   4   7   0   15.89    1.74    9.13 1.0000   428.  0.      0.00   0.00      1. 
 
   4  -7   0   16.34    0.64   25.53 1.0000   429.  0.      0.00   0.00      1. 
 
   4  -7   0   17.03    0.73   23.33 1.0000   430.  0.      0.00   0.00      1. 
 
  -4   7   0   18.48    2.84    6.51 1.0000   431.  0.      0.00   0.00      1. 
 
   4   7   0   16.57    0.58   28.57 1.0000   432.  0.      0.00   0.00      1. 
 
   4   7   0   17.11    3.05    5.61 1.0000   433.  0.      0.00   0.00      1. 
 
  -4  -7   0   16.37    0.57   28.72 1.0000   434.  0.      0.00   0.00      1. 
 
  -4   7   0   14.82    2.87    5.16 1.0000   435.  0.      0.00   0.00      1. 
 
  -4   7   0   15.93    0.57   27.95 1.0000   436.  0.      0.00   0.00      1. 
 
  -4   7   0   16.92    0.65   26.03 1.0000   437.  0.      0.00   0.00      1. 
 
  -4  -8   0    3.89    0.22   17.68 1.0000   438.  0.      0.00   0.00      1. 
 
   4   8   0    4.47    0.76    5.88 1.0000   439.  0.      0.00   0.00      1. 
 
   4  -8   0    3.94    0.32   12.31 1.0000   440.  0.      0.00   0.00      1. 
 
  -4   8   0    3.75    0.26   14.42 1.0000   441.  0.      0.00   0.00      1. 
 
  -4  -8   0    3.78    0.26   14.54 1.0000   442.  0.      0.00   0.00      1. 
 
   4   8   0    3.87    0.22   17.59 1.0000   443.  0.      0.00   0.00      1. 
 
   4   8   0    3.01    1.38    2.18 1.0000   444.  0.      0.00   0.00      1. 
 
  -4   8   0    4.26    0.58    7.34 1.0000   445.  0.      0.00   0.00      1. 
 
   4  -8   0    3.89    0.26   14.96 1.0000   446.  0.      0.00   0.00      1. 
 
   4  -8   0    3.86    0.26   14.85 1.0000   447.  0.      0.00   0.00      1. 
 
  -4   8   0    3.62    0.21   17.24 1.0000   448.  0.      0.00   0.00      1. 
 
  -4   8   0    1.80    0.81    2.22 1.0000   449.  0.      0.00   0.00      1. 
 
   4   9   0    3.58    0.19   18.84 1.0000   450.  0.      0.00   0.00      1. 
 
  -4   9   0    3.47    0.22   15.77 1.0000   451.  0.      0.00   0.00      1. 
 
   4  -9   0    3.47    0.25   13.88 1.0000   452.  0.      0.00   0.00      1. 
 
   4  -9   0    3.39    0.27   12.56 1.0000   453.  0.      0.00   0.00      1. 
 
  -4  -9   0    3.71    0.32   11.59 1.0000   454.  0.      0.00   0.00      1. 
 
   4  -9   0    3.76    0.23   16.35 1.0000   455.  0.      0.00   0.00      1. 
 
  -4  -9   0    3.53    0.18   19.61 1.0000   456.  0.      0.00   0.00      1. 
 
   4  10   0    0.02    0.03    0.67 1.0000   457.  0.      0.00   0.00      1. 
 
  -4 -10   0    0.02    0.04    0.50 1.0000   458.  0.      0.00   0.00      1. 
 
  -4 -10   0   -0.02    0.02   -1.00 1.0000   459.  0.      0.00   0.00      1. 
 
  -5   0   0    0.05    0.05    1.00 1.0000   460.  0.      0.00   0.00      1. 
 
  -5   0   0   -0.02    0.11   -0.18 1.0000   461.  0.      0.00   0.00      1. 
 
  -5   0   0    0.05    0.25    0.20 1.0000   462.  0.      0.00   0.00      1. 
 
   5   0   0    0.33    0.06    5.50 1.0000   463.  0.      0.00   0.00      1. 
 
   5   0   0   -0.23    0.16   -1.44 1.0000   464.  0.      0.00   0.00      1. 
 
   5   0   0    0.08    0.04    2.00 1.0000   465.  0.      0.00   0.00      1. 
 
   5   0   0    0.06    0.06    1.00 1.0000   466.  0.      0.00   0.00      1. 
 
  -5  -1   0   -0.14    0.23   -0.61 1.0000   467.  0.      0.00   0.00      1. 
 
  -5   1   0    0.03    0.05    0.60 1.0000   468.  0.      0.00   0.00      1. 
 
   5   1   0    0.00    0.05    0.00 1.0000   469.  0.      0.00   0.00      1. 
 
   5  -1   0   -0.06    0.07   -0.86 1.0000   470.  0.      0.00   0.00      1. 
 
  -5  -1   0    0.04    0.06    0.67 1.0000   471.  0.      0.00   0.00      1. 
 
  -5   1   0    0.02    0.03    0.67 1.0000   472.  0.      0.00   0.00      1. 
 
  -5  -1   0    0.10    0.21    0.48 1.0000   473.  0.      0.00   0.00      1. 
 
  -5  -1   0    0.01    0.01    1.00 1.0000   474.  0.      0.00   0.00      1. 
 
   5   1   0    0.01    0.09    0.11 1.0000   475.  0.      0.00   0.00      1. 
 
   5  -1   0   -0.02    0.03   -0.67 1.0000   476.  0.      0.00   0.00      1. 
 
   5   2   0    0.00    0.04    0.00 1.0000   477.  0.      0.00   0.00      1. 
 
   5  -2   0    0.00    0.03    0.00 1.0000   478.  0.      0.00   0.00      1. 
 
  -5   2   0    0.07    0.24    0.29 1.0000   479.  0.      0.00   0.00      1. 
 
  -5  -2   0    1.37    0.53    2.58 1.0000   480.  0.      0.00   0.00      1. 
 
  -5   2   0    0.11    0.31    0.35 1.0000   481.  0.      0.00   0.00      1. 
 
  -5  -2   0    0.02    0.03    0.67 1.0000   482.  0.      0.00   0.00      1. 
 
   5   2   0   -0.04    0.04   -1.00 1.0000   483.  0.      0.00   0.00      1. 
 
  -5  -2   0    0.72    0.48    1.50 1.0000   484.  0.      0.00   0.00      1. 
 
   5   2   0    0.51    0.32    1.59 1.0000   485.  0.      0.00   0.00      1. 
 
   5   2   0    0.02    0.10    0.20 1.0000   486.  0.      0.00   0.00      1. 
 
   5  -2   0    0.00    0.03    0.00 1.0000   487.  0.      0.00   0.00      1. 
 
  -5  -2   0    0.00    0.05    0.00 1.0000   488.  0.      0.00   0.00      1. 
 
  -5   2   0    0.03    0.03    1.00 1.0000   489.  0.      0.00   0.00      1. 
 
   5   3   0    0.02    0.04    0.50 1.0000   490.  0.      0.00   0.00      1. 
 
  -5  -3   0    0.01    0.03    0.33 1.0000   491.  0.      0.00   0.00      1. 
 
   5  -3   0    0.07    0.05    1.40 1.0000   492.  0.      0.00   0.00      1. 
 
  -5  -3   0   -0.02    0.06   -0.33 1.0000   493.  0.      0.00   0.00      1. 
 
  -5   3   0    0.18    0.39    0.46 1.0000   494.  0.      0.00   0.00      1. 
 
   5  -3   0   -0.01    0.04   -0.25 1.0000   495.  0.      0.00   0.00      1. 
 
  -5   4   0   -0.09    0.20   -0.45 1.0000   496.  0.      0.00   0.00      1. 
 
   5  -4   0   -0.07    0.03   -2.33 1.0000   497.  0.      0.00   0.00      1. 
 
   5  -4   0    0.00    0.04    0.00 1.0000   498.  0.      0.00   0.00      1. 
 
   5   4   0    0.04    0.06    0.67 1.0000   499.  0.      0.00   0.00      1. 
 
  -5  -4   0    0.03    0.03    1.00 1.0000   500.  0.      0.00   0.00      1. 
 
   5  -4   0    0.02    0.04    0.50 1.0000   501.  0.      0.00   0.00      1. 
 
  -5  -4   0    0.03    0.04    0.75 1.0000   502.  0.      0.00   0.00      1. 
 
   5   4   0   -0.02    0.15   -0.13 1.0000   503.  0.      0.00   0.00      1. 
 
   5   4   0    0.01    0.44    0.02 1.0000   504.  0.      0.00   0.00      1. 
 
  -5  -4   0    0.10    0.10    1.00 1.0000   505.  0.      0.00   0.00      1. 
 
   5  -5   0    0.01    0.05    0.20 1.0000   506.  0.      0.00   0.00      1. 
 
  -5  -5   0    0.03    0.04    0.75 1.0000   507.  0.      0.00   0.00      1. 
 
   5   5   0    0.03    0.05    0.60 1.0000   508.  0.      0.00   0.00      1. 
 
  -5  -5   0    0.01    0.04    0.25 1.0000   509.  0.      0.00   0.00      1. 
 
  -5  -5   0    0.00    0.07    0.00 1.0000   510.  0.      0.00   0.00      1. 
 
   5   5   0    0.16    0.16    1.00 1.0000   511.  0.      0.00   0.00      1. 
 
  -5   5   0   -0.06    0.07   -0.86 1.0000   512.  0.      0.00   0.00      1. 
 
  -5   5   0   -0.09    0.42   -0.21 1.0000   513.  0.      0.00   0.00      1. 
 
   5  -5   0    0.01    0.04    0.25 1.0000   514.  0.      0.00   0.00      1. 
 
   5   5   0    0.42    0.41    1.02 1.0000   515.  0.      0.00   0.00      1. 
 
  -5   6   0   -0.05    0.46   -0.11 1.0000   516.  0.      0.00   0.00      1. 
 
   5   6   0    0.34    0.35    0.97 1.0000   517.  0.      0.00   0.00      1. 
 
   5  -6   0   -0.01    0.06   -0.17 1.0000   518.  0.      0.00   0.00      1. 
 
  -5  -6   0   -0.12    0.09   -1.33 1.0000   519.  0.      0.00   0.00      1. 
 
  -5  -6   0   -0.02    0.03   -0.67 1.0000   520.  0.      0.00   0.00      1. 
 
   5   6   0    0.00    0.03    0.00 1.0000   521.  0.      0.00   0.00      1. 
 
  -5  -6   0    0.01    0.04    0.25 1.0000   522.  0.      0.00   0.00      1. 
 
   5  -6   0   -0.01    0.04   -0.25 1.0000   523.  0.      0.00   0.00      1. 
 
   5   6   0   -0.13    0.18   -0.72 1.0000   524.  0.      0.00   0.00      1. 
 
  -5   6   0    0.00    0.05    0.00 1.0000   525.  0.      0.00   0.00      1. 
 
   5  -7   0   -0.05    0.06   -0.83 1.0000   526.  0.      0.00   0.00      1. 
 
   5  -7   0    0.00    0.05    0.00 1.0000   527.  0.      0.00   0.00      1. 
 
  -5   7   0   -0.04    0.07   -0.57 1.0000   528.  0.      0.00   0.00      1. 
 
  -5  -7   0   -0.03    0.04   -0.75 1.0000   529.  0.      0.00   0.00      1. 
 
   5   7   0   -0.02    0.05   -0.40 1.0000   530.  0.      0.00   0.00      1. 
 
  -5   7   0   -0.58    0.62   -0.94 1.0000   531.  0.      0.00   0.00      1. 
 
  -5   7   0   -0.19    0.49   -0.39 1.0000   532.  0.      0.00   0.00      1. 
 
  -5  -7   0    0.00    0.06    0.00 1.0000   533.  0.      0.00   0.00      1. 
 
   5  -8   0    0.04    0.06    0.67 1.0000   534.  0.      0.00   0.00      1. 
 
  -5  -8   0   -0.03    0.05   -0.60 1.0000   535.  0.      0.00   0.00      1. 
 
  -5   8   0    0.00    0.04    0.00 1.0000   536.  0.      0.00   0.00      1. 
 
   5   8   0   -0.05    0.27   -0.19 1.0000   537.  0.      0.00   0.00      1. 
 
  -5  -8   0    0.00    0.03    0.00 1.0000   538.  0.      0.00   0.00      1. 
 
   5   8   0   -0.01    0.06   -0.17 1.0000   539.  0.      0.00   0.00      1. 
 
   5   8   0   -0.67    0.86   -0.78 1.0000   540.  0.      0.00   0.00      1. 
 
  -5   8   0    0.20    0.19    1.05 1.0000   541.  0.      0.00   0.00      1. 
 
   5  -8   0   -0.06    0.06   -1.00 1.0000   542.  0.      0.00   0.00      1. 
 
   5  -8   0   -0.03    0.08   -0.38 1.0000   543.  0.      0.00   0.00      1. 
 
   5  -9   0   -0.04    0.05   -0.80 1.0000   544.  0.      0.00   0.00      1. 
 
   5   9   0   -0.03    0.05   -0.60 1.0000   545.  0.      0.00   0.00      1. 
 
  -5   9   0    0.00    0.06    0.00 1.0000   546.  0.      0.00   0.00      1. 
 
  -5  -9   0   -0.01    0.04   -0.25 1.0000   547.  0.      0.00   0.00      1. 
 
  -5 -10   0    0.07    0.05    1.40 1.0000   548.  0.      0.00   0.00      1. 
 
   5 -10   0   -0.06    0.03   -2.00 1.0000   549.  0.      0.00   0.00      1. 
 
  -5 -10   0   -0.01    0.02   -0.50 1.0000   550.  0.      0.00   0.00      1. 
 
   5  10   0   -0.01    0.02   -0.50 1.0000   551.  0.      0.00   0.00      1. 
 
   6   0   0   23.30    0.75   31.07 1.0000   552.  0.      0.00   0.00      1. 
 
   6   0   0   24.42    1.37   17.82 1.0000   553.  0.      0.00   0.00      1. 
 
  -6   0   0   24.00    2.47    9.72 1.0000   554.  0.      0.00   0.00      1. 
 
  -6   0   0   24.94    0.86   29.00 1.0000   555.  0.      0.00   0.00      1. 
 
  -6   0   0   25.05    2.25   11.13 1.0000   556.  0.      0.00   0.00      1. 
 
   6   0   0   23.65    2.13   11.10 1.0000   557.  0.      0.00   0.00      1. 
 
   6   0   0   25.62    0.74   34.62 1.0000   558.  0.      0.00   0.00      1. 
 
   6   1   0    3.40    0.51    6.67 1.0000   559.  0.      0.00   0.00      1. 
 
  -6   1   0    3.21    0.96    3.34 1.0000   560.  0.      0.00   0.00      1. 
 
   6  -1   0    3.50    0.20   17.50 1.0000   561.  0.      0.00   0.00      1. 
 
   6   1   0    3.80    0.24   15.83 1.0000   562.  0.      0.00   0.00      1. 
 
  -6   1   0    3.84    0.25   15.36 1.0000   563.  0.      0.00   0.00      1. 
 
   6  -1   0    3.70    0.20   18.50 1.0000   564.  0.      0.00   0.00      1. 
 
   6  -1   0    2.64    1.22    2.16 1.0000   565.  0.      0.00   0.00      1. 
 
  -6  -1   0    3.26    0.94    3.47 1.0000   566.  0.      0.00   0.00      1. 
 
   6   1   0    3.87    0.88    4.40 1.0000   567.  0.      0.00   0.00      1. 
 
  -6   1   0    3.47    0.21   16.52 1.0000   568.  0.      0.00   0.00      1. 
 
   6   1   0    3.51    0.21   16.71 1.0000   569.  0.      0.00   0.00      1. 
 
  -6   1   0    3.50    0.81    4.32 1.0000   570.  0.      0.00   0.00      1. 
 
  -6  -1   0    3.69    1.04    3.55 1.0000   571.  0.      0.00   0.00      1. 
 
  -6  -1   0    3.60    0.15   24.00 1.0000   572.  0.      0.00   0.00      1. 
 
  -6  -2   0   55.77    1.77   31.51 1.0000   573.  0.      0.00   0.00      1. 
 
  -6   2   0   56.04    4.50   12.45 1.0000   574.  0.      0.00   0.00      1. 
 
  -6   2   0   55.39    1.50   36.93 1.0000   575.  0.      0.00   0.00      1. 
 
   6   2   0   55.32    4.06   13.63 1.0000   576.  0.      0.00   0.00      1. 
 
   6   2   0   56.98    1.69   33.72 1.0000   577.  0.      0.00   0.00      1. 
 
  -6  -2   0   51.42    1.42   36.21 1.0000   578.  0.      0.00   0.00      1. 
 
  -6  -2   0   55.23    4.68   11.80 1.0000   579.  0.      0.00   0.00      1. 
 
  -6  -2   0   54.90    1.45   37.86 1.0000   580.  0.      0.00   0.00      1. 
 
   6   2   0   55.46    2.60   21.33 1.0000   581.  0.      0.00   0.00      1. 
 
  -6  -2   0   50.05    5.60    8.94 1.0000   582.  0.      0.00   0.00      1. 
 
  -6   2   0   57.70    4.02   14.35 1.0000   583.  0.      0.00   0.00      1. 
 
  -6   2   0   54.76    1.50   36.51 1.0000   584.  0.      0.00   0.00      1. 
 
   6   2   0   53.56    1.55   34.55 1.0000   585.  0.      0.00   0.00      1. 
 
   6  -2   0   56.30    1.54   36.56 1.0000   586.  0.      0.00   0.00      1. 
 
   6  -2   0   56.60    1.54   36.75 1.0000   587.  0.      0.00   0.00      1. 
 
   6   3   0   20.95    1.65   12.70 1.0000   588.  0.      0.00   0.00      1. 
 
  -6  -3   0   20.99    0.92   22.82 1.0000   589.  0.      0.00   0.00      1. 
 
   6   3   0   22.54    0.86   26.21 1.0000   590.  0.      0.00   0.00      1. 
 
   6  -3   0   21.66    0.71   30.51 1.0000   591.  0.      0.00   0.00      1. 
 
  -6  -3   0   20.59    0.60   34.32 1.0000   592.  0.      0.00   0.00      1. 
 
  -6  -3   0   21.33    0.63   33.86 1.0000   593.  0.      0.00   0.00      1. 
 
   6  -3   0   21.08    0.74   28.49 1.0000   594.  0.      0.00   0.00      1. 
 
   6  -3   0   20.39    0.67   30.43 1.0000   595.  0.      0.00   0.00      1. 
 
   6   3   0   21.65    2.66    8.14 1.0000   596.  0.      0.00   0.00      1. 
 
   6   4   0   60.07    3.19   18.83 1.0000   597.  0.      0.00   0.00      1. 
 
  -6   4   0   53.67    1.59   33.75 1.0000   598.  0.      0.00   0.00      1. 
 
   6   4   0   58.60    5.12   11.45 1.0000   599.  0.      0.00   0.00      1. 
 
   6  -4   0   52.44    1.58   33.19 1.0000   600.  0.      0.00   0.00      1. 
 
   6   4   0   51.39    1.48   34.72 1.0000   601.  0.      0.00   0.00      1. 
 
   6  -4   0   52.36    1.54   34.00 1.0000   602.  0.      0.00   0.00      1. 
 
  -6  -4   0   54.60    1.46   37.40 1.0000   603.  0.      0.00   0.00      1. 
 
  -6  -4   0   54.15    1.92   28.20 1.0000   604.  0.      0.00   0.00      1. 
 
  -6  -4   0   55.10    1.50   36.73 1.0000   605.  0.      0.00   0.00      1. 
 
  -6   4   0   54.13    5.01   10.80 1.0000   606.  0.      0.00   0.00      1. 
 
  -6   4   0   55.00    5.79    9.50 1.0000   607.  0.      0.00   0.00      1. 
 
   6   4   0   55.10    1.73   31.85 1.0000   608.  0.      0.00   0.00      1. 
 
  -6  -5   0   13.95    0.85   16.41 1.0000   609.  0.      0.00   0.00      1. 
 
  -6   5   0   12.96    0.53   24.45 1.0000   610.  0.      0.00   0.00      1. 
 
  -6  -5   0   14.27    0.50   28.54 1.0000   611.  0.      0.00   0.00      1. 
 
  -6   5   0   12.17    2.56    4.75 1.0000   612.  0.      0.00   0.00      1. 
 
   6  -5   0   13.26    0.52   25.50 1.0000   613.  0.      0.00   0.00      1. 
 
   6   5   0   13.06    0.47   27.79 1.0000   614.  0.      0.00   0.00      1. 
 
   6   5   0   10.89    2.35    4.63 1.0000   615.  0.      0.00   0.00      1. 
 
  -6  -5   0   13.70    0.45   30.44 1.0000   616.  0.      0.00   0.00      1. 
 
   6  -5   0   13.90    0.59   23.56 1.0000   617.  0.      0.00   0.00      1. 
 
   6   5   0   12.91    1.51    8.55 1.0000   618.  0.      0.00   0.00      1. 
 
   6   5   0   13.09    0.50   26.18 1.0000   619.  0.      0.00   0.00      1. 
 
  -6   5   0   11.32    2.15    5.27 1.0000   620.  0.      0.00   0.00      1. 
 
  -6  -6   0    8.84    0.39   22.67 1.0000   621.  0.      0.00   0.00      1. 
 
  -6   6   0    7.71    2.17    3.55 1.0000   622.  0.      0.00   0.00      1. 
 
   6  -6   0    9.17    0.49   18.71 1.0000   623.  0.      0.00   0.00      1. 
 
   6   6   0    8.30    1.29    6.43 1.0000   624.  0.      0.00   0.00      1. 
 
  -6  -6   0    9.09    0.35   25.97 1.0000   625.  0.      0.00   0.00      1. 
 
  -6   6   0    8.66    2.22    3.90 1.0000   626.  0.      0.00   0.00      1. 
 
  -6  -6   0    8.58    0.71   12.08 1.0000   627.  0.      0.00   0.00      1. 
 
   6  -6   0    9.55    0.44   21.70 1.0000   628.  0.      0.00   0.00      1. 
 
   6   6   0    9.48    1.98    4.79 1.0000   629.  0.      0.00   0.00      1. 
 
   6   6   0    8.90    0.37   24.05 1.0000   630.  0.      0.00   0.00      1. 
 
  -6   6   0    9.44    0.44   21.45 1.0000   631.  0.      0.00   0.00      1. 
 
   6   7   0    6.34    2.14    2.96 1.0000   632.  0.      0.00   0.00      1. 
 
  -6   7   0    5.87    1.74    3.37 1.0000   633.  0.      0.00   0.00      1. 
 
   6  -7   0    9.12    0.51   17.88 1.0000   634.  0.      0.00   0.00      1. 
 
  -6  -7   0    8.16    0.70   11.66 1.0000   635.  0.      0.00   0.00      1. 
 
  -6  -7   0    8.89    0.34   26.15 1.0000   636.  0.      0.00   0.00      1. 
 
  -6  -7   0    9.01    0.40   22.53 1.0000   637.  0.      0.00   0.00      1. 
 
   6   7   0    8.25    0.35   23.57 1.0000   638.  0.      0.00   0.00      1. 
 
   6  -7   0    9.02    0.44   20.50 1.0000   639.  0.      0.00   0.00      1. 
 
   6   7   0    8.25    1.26    6.55 1.0000   640.  0.      0.00   0.00      1. 
 
  -6   7   0    5.63    2.14    2.63 1.0000   641.  0.      0.00   0.00      1. 
 
  -6   7   0    8.72    0.43   20.28 1.0000   642.  0.      0.00   0.00      1. 
 
   6   8   0    6.22    1.86    3.34 1.0000   643.  0.      0.00   0.00      1. 
 
   6  -8   0    6.40    0.42   15.24 1.0000   644.  0.      0.00   0.00      1. 
 
   6   8   0    6.76    0.89    7.60 1.0000   645.  0.      0.00   0.00      1. 
 
   6   8   0    6.10    0.28   21.79 1.0000   646.  0.      0.00   0.00      1. 
 
  -6  -8   0    6.20    0.26   23.85 1.0000   647.  0.      0.00   0.00      1. 
 
  -6  -8   0    6.50    0.32   20.31 1.0000   648.  0.      0.00   0.00      1. 
 
   6  -8   0    6.24    0.35   17.83 1.0000   649.  0.      0.00   0.00      1. 
 
  -6   8   0    5.93    0.34   17.44 1.0000   650.  0.      0.00   0.00      1. 
 
  -6   9   0    0.42    0.09    4.67 1.0000   651.  0.      0.00   0.00      1. 
 
  -6  -9   0    0.39    0.09    4.33 1.0000   652.  0.      0.00   0.00      1. 
 
   6  -9   0    0.47    0.09    5.22 1.0000   653.  0.      0.00   0.00      1. 
 
  -6  -9   0    0.30    0.07    4.29 1.0000   654.  0.      0.00   0.00      1. 
 
  -6  -9   0    0.43    0.06    7.17 1.0000   655.  0.      0.00   0.00      1. 
 
   6   9   0    0.45    0.07    6.43 1.0000   656.  0.      0.00   0.00      1. 
 
   6  -9   0    0.29    0.10    2.90 1.0000   657.  0.      0.00   0.00      1. 
 
  -6 -10   0    0.03    0.03    1.00 1.0000   658.  0.      0.00   0.00      1. 
 
   6 -10   0   -0.03    0.02   -1.50 1.0000   659.  0.      0.00   0.00      1. 
 
   6 -10   0   -0.02    0.02   -1.00 1.0000   660.  0.      0.00   0.00      1. 
 
   7   0   0    0.01    0.03    0.33 1.0000   661.  0.      0.00   0.00      1. 
 
  -7   0   0    0.01    0.08    0.13 1.0000   662.  0.      0.00   0.00      1. 
 
  -7   0   0    0.27    0.19    1.42 1.0000   663.  0.      0.00   0.00      1. 
 
  -7   0   0    0.03    0.08    0.38 1.0000   664.  0.      0.00   0.00      1. 
 
   7   0   0   -0.33    0.28   -1.18 1.0000   665.  0.      0.00   0.00      1. 
 
   7   0   0    0.03    0.04    0.75 1.0000   666.  0.      0.00   0.00      1. 
 
   7   0   0    0.19    0.06    3.17 1.0000   667.  0.      0.00   0.00      1. 
 
  -7   0   0   -0.04    0.02   -2.00 1.0000   668.  0.      0.00   0.00      1. 
 
   7  -1   0    0.02    0.03    0.67 1.0000   669.  0.      0.00   0.00      1. 
 
  -7   1   0   -0.16    0.23   -0.70 1.0000   670.  0.      0.00   0.00      1. 
 
  -7  -1   0   -0.37    0.34   -1.09 1.0000   671.  0.      0.00   0.00      1. 
 
   7   1   0    0.14    0.06    2.33 1.0000   672.  0.      0.00   0.00      1. 
 
  -7  -1   0    0.17    0.09    1.89 1.0000   673.  0.      0.00   0.00      1. 
 
   7   1   0    0.71    0.39    1.82 1.0000   674.  0.      0.00   0.00      1. 
 
   7   1   0    0.00    0.11    0.00 1.0000   675.  0.      0.00   0.00      1. 
 
  -7  -1   0   -0.01    0.03   -0.33 1.0000   676.  0.      0.00   0.00      1. 
 
  -7  -1   0    0.06    0.37    0.16 1.0000   677.  0.      0.00   0.00      1. 
 
  -7   1   0   -0.02    0.06   -0.33 1.0000   678.  0.      0.00   0.00      1. 
 
   7  -1   0    0.01    0.04    0.25 1.0000   679.  0.      0.00   0.00      1. 
 
   7   1   0    0.02    0.05    0.40 1.0000   680.  0.      0.00   0.00      1. 
 
  -7  -2   0   -0.04    0.08   -0.50 1.0000   681.  0.      0.00   0.00      1. 
 
   7   2   0    0.01    0.06    0.17 1.0000   682.  0.      0.00   0.00      1. 
 
   7  -2   0   -0.02    0.03   -0.67 1.0000   683.  0.      0.00   0.00      1. 
 
   7   2   0    0.00    0.05    0.00 1.0000   684.  0.      0.00   0.00      1. 
 
  -7  -2   0    0.06    0.37    0.16 1.0000   685.  0.      0.00   0.00      1. 
 
  -7   2   0    0.14    0.26    0.54 1.0000   686.  0.      0.00   0.00      1. 
 
   7  -2   0    0.02    0.04    0.50 1.0000   687.  0.      0.00   0.00      1. 
 
   7   2   0    0.17    0.04    4.25 1.0000   688.  0.      0.00   0.00      1. 
 
   7   2   0   -0.01    0.10   -0.10 1.0000   689.  0.      0.00   0.00      1. 
 
  -7  -2   0   -0.02    0.02   -1.00 1.0000   690.  0.      0.00   0.00      1. 
 
  -7   2   0    0.00    0.04    0.00 1.0000   691.  0.      0.00   0.00      1. 
 
  -7  -3   0    0.12    0.03    4.00 1.0000   692.  0.      0.00   0.00      1. 
 
  -7   3   0    0.37    0.43    0.86 1.0000   693.  0.      0.00   0.00      1. 
 
  -7   3   0   -0.15    0.39   -0.38 1.0000   694.  0.      0.00   0.00      1. 
 
   7  -3   0    0.01    0.04    0.25 1.0000   695.  0.      0.00   0.00      1. 
 
   7  -3   0    0.00    0.04    0.00 1.0000   696.  0.      0.00   0.00      1. 
 
  -7  -3   0    0.00    0.08    0.00 1.0000   697.  0.      0.00   0.00      1. 
 
   7  -3   0    0.04    0.04    1.00 1.0000   698.  0.      0.00   0.00      1. 
 
  -7  -3   0    0.01    0.02    0.50 1.0000   699.  0.      0.00   0.00      1. 
 
   7   3   0   -0.09    0.14   -0.64 1.0000   700.  0.      0.00   0.00      1. 
 
   7   3   0    0.11    0.08    1.38 1.0000   701.  0.      0.00   0.00      1. 
 
   7  -4   0    0.16    0.06    2.67 1.0000   702.  0.      0.00   0.00      1. 
 
  -7   4   0    0.31    0.58    0.53 1.0000   703.  0.      0.00   0.00      1. 
 
  -7   4   0   -0.05    0.04   -1.25 1.0000   704.  0.      0.00   0.00      1. 
 
  -7   4   0    0.70    0.89    0.79 1.0000   705.  0.      0.00   0.00      1. 
 
  -7  -4   0    0.09    0.11    0.82 1.0000   706.  0.      0.00   0.00      1. 
 
   7   4   0    0.00    0.07    0.00 1.0000   707.  0.      0.00   0.00      1. 
 
  -7  -4   0    0.01    0.03    0.33 1.0000   708.  0.      0.00   0.00      1. 
 
  -7  -4   0    0.02    0.04    0.50 1.0000   709.  0.      0.00   0.00      1. 
 
   7   4   0    0.60    0.59    1.02 1.0000   710.  0.      0.00   0.00      1. 
 
   7   4   0   -0.11    0.17   -0.65 1.0000   711.  0.      0.00   0.00      1. 
 
   7   4   0   -0.05    0.04   -1.25 1.0000   712.  0.      0.00   0.00      1. 
 
   7   5   0    1.11    0.76    1.46 1.0000   713.  0.      0.00   0.00      1. 
 
  -7   5   0   -0.20    0.49   -0.41 1.0000   714.  0.      0.00   0.00      1. 
 
  -7   5   0   -0.09    0.07   -1.29 1.0000   715.  0.      0.00   0.00      1. 
 
  -7  -5   0   -0.02    0.06   -0.33 1.0000   716.  0.      0.00   0.00      1. 
 
   7   5   0    0.02    0.05    0.40 1.0000   717.  0.      0.00   0.00      1. 
 
  -7   5   0    1.07    0.80    1.34 1.0000   718.  0.      0.00   0.00      1. 
 
  -7  -5   0    0.01    0.04    0.25 1.0000   719.  0.      0.00   0.00      1. 
 
   7   5   0   -0.06    0.06   -1.00 1.0000   720.  0.      0.00   0.00      1. 
 
   7   5   0    0.00    0.25    0.00 1.0000   721.  0.      0.00   0.00      1. 
 
  -7  -5   0    0.04    0.04    1.00 1.0000   722.  0.      0.00   0.00      1. 
 
   7  -5   0    0.04    0.06    0.67 1.0000   723.  0.      0.00   0.00      1. 
 
  -7  -6   0   -0.15    0.13   -1.15 1.0000   724.  0.      0.00   0.00      1. 
 
   7  -6   0    0.02    0.06    0.33 1.0000   725.  0.      0.00   0.00      1. 
 
   7   6   0    0.00    0.05    0.00 1.0000   726.  0.      0.00   0.00      1. 
 
  -7   6   0   -0.74    0.82   -0.90 1.0000   727.  0.      0.00   0.00      1. 
 
  -7   6   0   -0.01    0.07   -0.14 1.0000   728.  0.      0.00   0.00      1. 
 
  -7   6   0    0.50    0.98    0.51 1.0000   729.  0.      0.00   0.00      1. 
 
  -7  -6   0    0.01    0.04    0.25 1.0000   730.  0.      0.00   0.00      1. 
 
   7   6   0   -0.28    0.38   -0.74 1.0000   731.  0.      0.00   0.00      1. 
 
   7  -6   0    0.03    0.06    0.50 1.0000   732.  0.      0.00   0.00      1. 
 
  -7  -6   0    0.04    0.05    0.80 1.0000   733.  0.      0.00   0.00      1. 
 
  -7  -7   0   -0.01    0.05   -0.20 1.0000   734.  0.      0.00   0.00      1. 
 
  -7   7   0   -0.49    0.43   -1.14 1.0000   735.  0.      0.00   0.00      1. 
 
   7  -7   0   -0.01    0.05   -0.20 1.0000   736.  0.      0.00   0.00      1. 
 
   7   7   0    0.04    0.04    1.00 1.0000   737.  0.      0.00   0.00      1. 
 
   7   7   0   -0.23    0.25   -0.92 1.0000   738.  0.      0.00   0.00      1. 
 
  -7   7   0   -0.04    0.07   -0.57 1.0000   739.  0.      0.00   0.00      1. 
 
   7  -7   0    0.05    0.08    0.62 1.0000   740.  0.      0.00   0.00      1. 
 
  -7  -7   0   -0.01    0.04   -0.25 1.0000   741.  0.      0.00   0.00      1. 
 
   7  -8   0    0.00    0.06    0.00 1.0000   742.  0.      0.00   0.00      1. 
 
   7   8   0   -0.01    0.04   -0.25 1.0000   743.  0.      0.00   0.00      1. 
 
  -7   8   0    0.02    0.07    0.29 1.0000   744.  0.      0.00   0.00      1. 
 
   7  -8   0    0.01    0.08    0.13 1.0000   745.  0.      0.00   0.00      1. 
 
   7   8   0    0.81    0.94    0.86 1.0000   746.  0.      0.00   0.00      1. 
 
  -7  -8   0   -0.05    0.05   -1.00 1.0000   747.  0.      0.00   0.00      1. 
 
  -7  -8   0    0.00    0.04    0.00 1.0000   748.  0.      0.00   0.00      1. 
 
   7   8   0   -0.05    0.28   -0.18 1.0000   749.  0.      0.00   0.00      1. 
 
  -7  -9   0    0.03    0.11    0.27 1.0000   750.  0.      0.00   0.00      1. 
 
   7   9   0    0.00    0.03    0.00 1.0000   751.  0.      0.00   0.00      1. 
 
  -7   9   0   -0.01    0.07   -0.14 1.0000   752.  0.      0.00   0.00      1. 
 
   7  -9   0   -0.01    0.06   -0.17 1.0000   753.  0.      0.00   0.00      1. 
 
  -7  -9   0   -0.09    0.05   -1.80 1.0000   754.  0.      0.00   0.00      1. 
 
  -7  -9   0   -0.01    0.02   -0.50 1.0000   755.  0.      0.00   0.00      1. 
 
   7  -9   0   -0.08    0.06   -1.33 1.0000   756.  0.      0.00   0.00      1. 
 
  -7 -10   0   -0.02    0.05   -0.40 1.0000   757.  0.      0.00   0.00      1. 
 
  -8   0   0  358.39   12.93   27.72 1.0000   758.  0.      0.00   0.00      1. 
 
  -8   0   0  360.02   14.16   25.43 1.0000   759.  0.      0.00   0.00      1. 
 
   8   0   0  339.21   10.41   32.59 1.0000   760.  0.      0.00   0.00      1. 
 
   8   0   0  349.51   13.38   26.12 1.0000   761.  0.      0.00   0.00      1. 
 
   8   1   0   31.47    1.05   29.97 1.0000   762.  0.      0.00   0.00      1. 
 
   8   1   0   30.55    1.83   16.69 1.0000   763.  0.      0.00   0.00      1. 
 
  -8   1   0   31.84    1.04   30.62 1.0000   764.  0.      0.00   0.00      1. 
 
   8   1   0   28.25    0.94   30.05 1.0000   765.  0.      0.00   0.00      1. 
 
  -8   1   0   30.27    2.96   10.23 1.0000   766.  0.      0.00   0.00      1. 
 
  -8  -1   0   32.06    1.16   27.64 1.0000   767.  0.      0.00   0.00      1. 
 
  -8   1   0   29.91    3.34    8.96 1.0000   768.  0.      0.00   0.00      1. 
 
  -8  -1   0   29.29    0.83   35.29 1.0000   769.  0.      0.00   0.00      1. 
 
  -8  -1   0   31.18    3.53    8.83 1.0000   770.  0.      0.00   0.00      1. 
 
   8  -1   0   31.70    0.97   32.68 1.0000   771.  0.      0.00   0.00      1. 
 
   8   1   0   31.98    0.98   32.63 1.0000   772.  0.      0.00   0.00      1. 
 
   8  -1   0   28.86    0.90   32.07 1.0000   773.  0.      0.00   0.00      1. 
 
  -8  -1   0   31.36    0.86   36.47 1.0000   774.  0.      0.00   0.00      1. 
 
   8   1   0   32.61    3.02   10.80 1.0000   775.  0.      0.00   0.00      1. 
 
  -8  -1   0   29.70    3.02    9.83 1.0000   776.  0.      0.00   0.00      1. 
 
   8   2   0    3.92    0.69    5.68 1.0000   777.  0.      0.00   0.00      1. 
 
   8  -2   0    3.89    0.22   17.68 1.0000   778.  0.      0.00   0.00      1. 
 
  -8  -2   0    6.27    1.76    3.56 1.0000   779.  0.      0.00   0.00      1. 
 
  -8  -2   0    3.61    1.42    2.54 1.0000   780.  0.      0.00   0.00      1. 
 
   8   2   0    3.90    0.33   11.82 1.0000   781.  0.      0.00   0.00      1. 
 
  -8  -2   0    3.98    0.37   10.76 1.0000   782.  0.      0.00   0.00      1. 
 
  -8  -2   0    3.95    0.15   26.33 1.0000   783.  0.      0.00   0.00      1. 
 
  -8  -2   0    4.15    0.19   21.84 1.0000   784.  0.      0.00   0.00      1. 
 
   8  -2   0    4.41    0.26   16.96 1.0000   785.  0.      0.00   0.00      1. 
 
   8   2   0    4.09    0.26   15.73 1.0000   786.  0.      0.00   0.00      1. 
 
   8   2   0    4.04    0.21   19.24 1.0000   787.  0.      0.00   0.00      1. 
 
  -8   2   0    4.02    0.20   20.10 1.0000   788.  0.      0.00   0.00      1. 
 
   8   2   0    4.09    1.28    3.20 1.0000   789.  0.      0.00   0.00      1. 
 
   8   3   0    0.17    0.06    2.83 1.0000   790.  0.      0.00   0.00      1. 
 
  -8   3   0    0.19    0.07    2.71 1.0000   791.  0.      0.00   0.00      1. 
 
   8   3   0    0.05    0.56    0.09 1.0000   792.  0.      0.00   0.00      1. 
 
  -8  -3   0    0.12    0.10    1.20 1.0000   793.  0.      0.00   0.00      1. 
 
   8  -3   0    0.10    0.05    2.00 1.0000   794.  0.      0.00   0.00      1. 
 
  -8  -3   0    0.16    0.04    4.00 1.0000   795.  0.      0.00   0.00      1. 
 
   8   3   0   -0.02    0.17   -0.12 1.0000   796.  0.      0.00   0.00      1. 
 
  -8   3   0    0.50    0.56    0.89 1.0000   797.  0.      0.00   0.00      1. 
 
   8  -3   0    0.16    0.06    2.67 1.0000   798.  0.      0.00   0.00      1. 
 
   8   3   0    0.19    0.09    2.11 1.0000   799.  0.      0.00   0.00      1. 
 
   8  -3   0    0.22    0.06    3.67 1.0000   800.  0.      0.00   0.00      1. 
 
  -8  -3   0    0.25    0.04    6.25 1.0000   801.  0.      0.00   0.00      1. 
 
  -8   3   0    0.25    0.74    0.34 1.0000   802.  0.      0.00   0.00      1. 
 
   8   4   0   49.28    1.44   34.22 1.0000   803.  0.      0.00   0.00      1. 
 
   8  -4   0   49.31    1.55   31.81 1.0000   804.  0.      0.00   0.00      1. 
 
   8   4   0   53.56    1.77   30.26 1.0000   805.  0.      0.00   0.00      1. 
 
  -8   4   0   52.00    6.06    8.58 1.0000   806.  0.      0.00   0.00      1. 
 
  -8  -4   0   50.88    1.91   26.64 1.0000   807.  0.      0.00   0.00      1. 
 
  -8   4   0   52.42    5.34    9.82 1.0000   808.  0.      0.00   0.00      1. 
 
   8   4   0   54.65    5.21   10.49 1.0000   809.  0.      0.00   0.00      1. 
 
  -8  -4   0   52.85    1.41   37.48 1.0000   810.  0.      0.00   0.00      1. 
 
   8   4   0   48.15    1.38   34.89 1.0000   811.  0.      0.00   0.00      1. 
 
   8   4   0   48.84    3.05   16.01 1.0000   812.  0.      0.00   0.00      1. 
 
   8  -4   0   50.41    1.55   32.52 1.0000   813.  0.      0.00   0.00      1. 
 
  -8   4   0   49.77    1.48   33.63 1.0000   814.  0.      0.00   0.00      1. 
 
  -8  -4   0   50.83    1.35   37.65 1.0000   815.  0.      0.00   0.00      1. 
 
  -8   5   0   13.50    2.98    4.53 1.0000   816.  0.      0.00   0.00      1. 
 
  -8  -5   0   15.54    0.54   28.78 1.0000   817.  0.      0.00   0.00      1. 
 
  -8   5   0   15.38    0.60   25.63 1.0000   818.  0.      0.00   0.00      1. 
 
   8   5   0   14.16    1.67    8.48 1.0000   819.  0.      0.00   0.00      1. 
 
   8   5   0   15.61    2.89    5.40 1.0000   820.  0.      0.00   0.00      1. 
 
   8   5   0   15.73    0.51   30.84 1.0000   821.  0.      0.00   0.00      1. 
 
   8   5   0   14.77    0.55   26.85 1.0000   822.  0.      0.00   0.00      1. 
 
   8   5   0   15.03    0.65   23.12 1.0000   823.  0.      0.00   0.00      1. 
 
  -8  -5   0   15.66    0.95   16.48 1.0000   824.  0.      0.00   0.00      1. 
 
   8  -5   0   15.23    0.66   23.08 1.0000   825.  0.      0.00   0.00      1. 
 
  -8   5   0   16.89    3.05    5.54 1.0000   826.  0.      0.00   0.00      1. 
 
  -8  -5   0   15.38    0.48   32.04 1.0000   827.  0.      0.00   0.00      1. 
 
  -8  -6   0    3.55    0.51    6.96 1.0000   828.  0.      0.00   0.00      1. 
 
  -8  -6   0    4.09    0.24   17.04 1.0000   829.  0.      0.00   0.00      1. 
 
  -8   6   0    4.66    1.75    2.66 1.0000   830.  0.      0.00   0.00      1. 
 
  -8  -6   0    3.73    0.19   19.63 1.0000   831.  0.      0.00   0.00      1. 
 
  -8   6   0    3.53    1.95    1.81 1.0000   832.  0.      0.00   0.00      1. 
 
  -8   6   0    3.85    0.27   14.26 1.0000   833.  0.      0.00   0.00      1. 
 
   8   6   0    3.91    0.93    4.20 1.0000   834.  0.      0.00   0.00      1. 
 
   8   6   0    4.22    0.23   18.35 1.0000   835.  0.      0.00   0.00      1. 
 
   8   6   0    3.59    1.62    2.22 1.0000   836.  0.      0.00   0.00      1. 
 
   8  -6   0    3.87    0.33   11.73 1.0000   837.  0.      0.00   0.00      1. 
 
  -8   7   0   10.19    2.19    4.65 1.0000   838.  0.      0.00   0.00      1. 
 
  -8  -7   0   11.78    0.40   29.45 1.0000   839.  0.      0.00   0.00      1. 
 
  -8   7   0   11.45    0.50   22.90 1.0000   840.  0.      0.00   0.00      1. 
 
   8  -7   0   11.52    0.52   22.15 1.0000   841.  0.      0.00   0.00      1. 
 
   8   7   0   10.34    2.14    4.83 1.0000   842.  0.      0.00   0.00      1. 
 
   8   7   0   12.53    1.46    8.58 1.0000   843.  0.      0.00   0.00      1. 
 
  -8  -7   0    9.66    0.85   11.36 1.0000   844.  0.      0.00   0.00      1. 
 
   8   7   0   11.76    0.42   28.00 1.0000   845.  0.      0.00   0.00      1. 
 
  -8   7   0   10.11    1.93    5.24 1.0000   846.  0.      0.00   0.00      1. 
 
   8   8   0    3.41    1.26    2.71 1.0000   847.  0.      0.00   0.00      1. 
 
  -8  -8   0    1.98    0.16   12.38 1.0000   848.  0.      0.00   0.00      1. 
 
  -8  -8   0    2.06    0.17   12.12 1.0000   849.  0.      0.00   0.00      1. 
 
   8   8   0    1.93    0.13   14.85 1.0000   850.  0.      0.00   0.00      1. 
 
   8  -8   0    2.01    0.25    8.04 1.0000   851.  0.      0.00   0.00      1. 
 
  -8   8   0    1.86    0.19    9.79 1.0000   852.  0.      0.00   0.00      1. 
 
   8  -8   0    1.83    0.29    6.31 1.0000   853.  0.      0.00   0.00      1. 
 
   8   8   0    2.16    0.65    3.32 1.0000   854.  0.      0.00   0.00      1. 
 
  -8  -8   0    2.49    0.20   12.45 1.0000   855.  0.      0.00   0.00      1. 
 
  -8   9   0    3.93    0.21   18.71 1.0000   856.  0.      0.00   0.00      1. 
 
   8  -9   0    3.54    0.22   16.09 1.0000   857.  0.      0.00   0.00      1. 
 
   8   9   0    3.77    0.16   23.56 1.0000   858.  0.      0.00   0.00      1. 
 
  -8  -9   0    3.64    0.16   22.75 1.0000   859.  0.      0.00   0.00      1. 
 
   8  -9   0    3.18    0.25   12.72 1.0000   860.  0.      0.00   0.00      1. 
 
  -8  -9   0    3.53    0.19   18.58 1.0000   861.  0.      0.00   0.00      1. 
 
  -9   0   0    0.30    0.39    0.77 1.0000   862.  0.      0.00   0.00      1. 
 
  -9   0   0    0.00    0.07    0.00 1.0000   863.  0.      0.00   0.00      1. 
 
   9   0   0    0.59    0.12    4.92 1.0000   864.  0.      0.00   0.00      1. 
 
   9   0   0    0.25    0.08    3.12 1.0000   865.  0.      0.00   0.00      1. 
 
  -9   0   0    0.78    0.42    1.86 1.0000   866.  0.      0.00   0.00      1. 
 
   9   1   0   -0.79    0.60   -1.32 1.0000   867.  0.      0.00   0.00      1. 
 
   9  -1   0   -0.03    0.04   -0.75 1.0000   868.  0.      0.00   0.00      1. 
 
   9   1   0    0.07    0.13    0.54 1.0000   869.  0.      0.00   0.00      1. 
 
  -9   1   0    0.00    0.06    0.00 1.0000   870.  0.      0.00   0.00      1. 
 
  -9  -1   0   -0.01    0.03   -0.33 1.0000   871.  0.      0.00   0.00      1. 
 
   9  -1   0    0.03    0.04    0.75 1.0000   872.  0.      0.00   0.00      1. 
 
   9   1   0   -0.01    0.05   -0.20 1.0000   873.  0.      0.00   0.00      1. 
 
  -9  -1   0   -0.02    0.03   -0.67 1.0000   874.  0.      0.00   0.00      1. 
 
  -9  -1   0    0.19    0.28    0.68 1.0000   875.  0.      0.00   0.00      1. 
 
   9   1   0    0.04    0.04    1.00 1.0000   876.  0.      0.00   0.00      1. 
 
  -9   1   0    0.15    0.13    1.15 1.0000   877.  0.      0.00   0.00      1. 
 
  -9  -1   0   -0.01    0.09   -0.11 1.0000   878.  0.      0.00   0.00      1. 
 
   9  -1   0    0.00    0.05    0.00 1.0000   879.  0.      0.00   0.00      1. 
 
   9   1   0   -0.06    0.04   -1.50 1.0000   880.  0.      0.00   0.00      1. 
 
  -9   1   0    0.35    0.35    1.00 1.0000   881.  0.      0.00   0.00      1. 
 
   9  -2   0   -0.01    0.04   -0.25 1.0000   882.  0.      0.00   0.00      1. 
 
  -9  -2   0    0.35    0.69    0.51 1.0000   883.  0.      0.00   0.00      1. 
 
   9   2   0   -0.02    0.05   -0.40 1.0000   884.  0.      0.00   0.00      1. 
 
   9  -2   0   -0.03    0.04   -0.75 1.0000   885.  0.      0.00   0.00      1. 
 
  -9  -2   0   -0.02    0.02   -1.00 1.0000   886.  0.      0.00   0.00      1. 
 
   9   2   0   -0.03    0.04   -0.75 1.0000   887.  0.      0.00   0.00      1. 
 
   9  -2   0    0.00    0.03    0.00 1.0000   888.  0.      0.00   0.00      1. 
 
  -9   2   0    0.02    0.03    0.67 1.0000   889.  0.      0.00   0.00      1. 
 
   9   2   0   -0.02    0.06   -0.33 1.0000   890.  0.      0.00   0.00      1. 
 
   9   2   0   -0.12    0.17   -0.71 1.0000   891.  0.      0.00   0.00      1. 
 
  -9  -2   0   -0.02    0.10   -0.20 1.0000   892.  0.      0.00   0.00      1. 
 
  -9   2   0    0.13    0.49    0.27 1.0000   893.  0.      0.00   0.00      1. 
 
   9   2   0    1.28    0.72    1.78 1.0000   894.  0.      0.00   0.00      1. 
 
  -9  -2   0    0.01    0.03    0.33 1.0000   895.  0.      0.00   0.00      1. 
 
  -9  -2   0    0.13    0.62    0.21 1.0000   896.  0.      0.00   0.00      1. 
 
   9   3   0    0.01    0.04    0.25 1.0000   897.  0.      0.00   0.00      1. 
 
   9   3   0   -0.12    0.63   -0.19 1.0000   898.  0.      0.00   0.00      1. 
 
  -9  -3   0    0.01    0.04    0.25 1.0000   899.  0.      0.00   0.00      1. 
 
   9  -3   0    0.01    0.05    0.20 1.0000   900.  0.      0.00   0.00      1. 
 
  -9  -3   0    0.06    0.11    0.55 1.0000   901.  0.      0.00   0.00      1. 
 
   9  -3   0    0.01    0.05    0.20 1.0000   902.  0.      0.00   0.00      1. 
 
   9   3   0    0.00    0.09    0.00 1.0000   903.  0.      0.00   0.00      1. 
 
   9   3   0    0.19    0.05    3.80 1.0000   904.  0.      0.00   0.00      1. 
 
  -9  -3   0   -0.01    0.03   -0.33 1.0000   905.  0.      0.00   0.00      1. 
 
   9  -3   0    0.18    0.07    2.57 1.0000   906.  0.      0.00   0.00      1. 
 
   9   4   0    0.00    0.04    0.00 1.0000   907.  0.      0.00   0.00      1. 
 
  -9   4   0    0.03    0.09    0.33 1.0000   908.  0.      0.00   0.00      1. 
 
  -9  -4   0    0.06    0.04    1.50 1.0000   909.  0.      0.00   0.00      1. 
 
  -9  -4   0   -0.04    0.03   -1.33 1.0000   910.  0.      0.00   0.00      1. 
 
   9  -4   0    0.02    0.05    0.40 1.0000   911.  0.      0.00   0.00      1. 
 
  -9  -4   0    0.04    0.10    0.40 1.0000   912.  0.      0.00   0.00      1. 
 
   9   4   0   -0.06    0.13   -0.46 1.0000   913.  0.      0.00   0.00      1. 
 
   9   4   0   -0.46    0.42   -1.10 1.0000   914.  0.      0.00   0.00      1. 
 
  -9   4   0   -0.11    0.07   -1.57 1.0000   915.  0.      0.00   0.00      1. 
 
   9   4   0    0.03    0.09    0.33 1.0000   916.  0.      0.00   0.00      1. 
 
   9   4   0    0.02    0.05    0.40 1.0000   917.  0.      0.00   0.00      1. 
 
  -9  -4   0    0.04    0.06    0.67 1.0000   918.  0.      0.00   0.00      1. 
 
   9   5   0    0.00    0.05    0.00 1.0000   919.  0.      0.00   0.00      1. 
 
   9   5   0   -0.06    0.08   -0.75 1.0000   920.  0.      0.00   0.00      1. 
 
  -9  -5   0    0.01    0.04    0.25 1.0000   921.  0.      0.00   0.00      1. 
 
   9   5   0    0.59    0.54    1.09 1.0000   922.  0.      0.00   0.00      1. 
 
  -9   5   0    1.19    0.83    1.43 1.0000   923.  0.      0.00   0.00      1. 
 
   9  -5   0    0.06    0.07    0.86 1.0000   924.  0.      0.00   0.00      1. 
 
  -9  -5   0   -0.02    0.06   -0.33 1.0000   925.  0.      0.00   0.00      1. 
 
   9   5   0    0.18    0.17    1.06 1.0000   926.  0.      0.00   0.00      1. 
 
  -9  -5   0   -0.09    0.10   -0.90 1.0000   927.  0.      0.00   0.00      1. 
 
   9   5   0   -0.05    0.07   -0.71 1.0000   928.  0.      0.00   0.00      1. 
 
   9  -5   0   -0.04    0.05   -0.80 1.0000   929.  0.      0.00   0.00      1. 
 
  -9  -5   0    0.06    0.04    1.50 1.0000   930.  0.      0.00   0.00      1. 
 
  -9   5   0    1.31    1.00    1.31 1.0000   931.  0.      0.00   0.00      1. 
 
  -9   6   0    1.41    1.04    1.36 1.0000   932.  0.      0.00   0.00      1. 
 
   9  -6   0   -0.03    0.06   -0.50 1.0000   933.  0.      0.00   0.00      1. 
 
  -9  -6   0   -0.05    0.06   -0.83 1.0000   934.  0.      0.00   0.00      1. 
 
  -9   6   0   -0.01    1.07   -0.01 1.0000   935.  0.      0.00   0.00      1. 
 
   9   6   0   -0.13    0.22   -0.59 1.0000   936.  0.      0.00   0.00      1. 
 
   9   6   0    0.05    0.04    1.25 1.0000   937.  0.      0.00   0.00      1. 
 
   9   6   0   -0.69    0.53   -1.30 1.0000   938.  0.      0.00   0.00      1. 
 
  -9  -6   0    0.03    0.04    0.75 1.0000   939.  0.      0.00   0.00      1. 
 
  -9  -6   0   -0.03    0.03   -1.00 1.0000   940.  0.      0.00   0.00      1. 
 
   9  -6   0   -0.02    0.06   -0.33 1.0000   941.  0.      0.00   0.00      1. 
 
  -9   6   0    0.11    0.07    1.57 1.0000   942.  0.      0.00   0.00      1. 
 
  -9   7   0    0.07    0.93    0.08 1.0000   943.  0.      0.00   0.00      1. 
 
   9  -7   0    0.03    0.08    0.38 1.0000   944.  0.      0.00   0.00      1. 
 
  -9  -7   0    0.00    0.04    0.00 1.0000   945.  0.      0.00   0.00      1. 
 
  -9   7   0    0.01    0.05    0.20 1.0000   946.  0.      0.00   0.00      1. 
 
   9  -7   0   -0.02    0.05   -0.40 1.0000   947.  0.      0.00   0.00      1. 
 
   9   7   0    0.63    1.06    0.59 1.0000   948.  0.      0.00   0.00      1. 
 
  -9  -7   0   -0.02    0.06   -0.33 1.0000   949.  0.      0.00   0.00      1. 
 
   9  -7   0   -0.05    0.05   -1.00 1.0000   950.  0.      0.00   0.00      1. 
 
  -9  -7   0   -0.01    0.05   -0.20 1.0000   951.  0.      0.00   0.00      1. 
 
  -9   7   0    0.42    0.72    0.58 1.0000   952.  0.      0.00   0.00      1. 
 
  -9  -7   0    0.04    0.11    0.36 1.0000   953.  0.      0.00   0.00      1. 
 
   9   7   0    0.01    0.05    0.20 1.0000   954.  0.      0.00   0.00      1. 
 
   9   7   0    0.52    0.35    1.49 1.0000   955.  0.      0.00   0.00      1. 
 
  -9   8   0   -0.01    0.06   -0.17 1.0000   956.  0.      0.00   0.00      1. 
 
  -9  -8   0    0.00    0.05    0.00 1.0000   957.  0.      0.00   0.00      1. 
 
   9  -8   0   -0.04    0.07   -0.57 1.0000   958.  0.      0.00   0.00      1. 
 
   9   8   0    0.27    0.36    0.75 1.0000   959.  0.      0.00   0.00      1. 
 
  -9  -8   0   -0.07    0.06   -1.17 1.0000   960.  0.      0.00   0.00      1. 
 
  -9  -8   0    0.01    0.04    0.25 1.0000   961.  0.      0.00   0.00      1. 
 
   9  -8   0   -0.05    0.05   -1.00 1.0000   962.  0.      0.00   0.00      1. 
 
   9   8   0   -0.02    0.05   -0.40 1.0000   963.  0.      0.00   0.00      1. 
 
   9  -9   0    0.01    0.05    0.20 1.0000   964.  0.      0.00   0.00      1. 
 
  -9  -9   0   -0.01    0.03   -0.33 1.0000   965.  0.      0.00   0.00      1. 
 
  -9  -9   0    0.01    0.04    0.25 1.0000   966.  0.      0.00   0.00      1. 
 
   9  -9   0   -0.05    0.07   -0.71 1.0000   967.  0.      0.00   0.00      1. 
 
  10  -1   0    9.68    0.40   24.20 1.0000   968.  0.      0.00   0.00      1. 
 
  10  -1   0    9.36    0.43   21.77 1.0000   969.  0.      0.00   0.00      1. 
 
  10   1   0    9.66    0.40   24.15 1.0000   970.  0.      0.00   0.00      1. 
 
  10  -1   0   10.29    0.47   21.89 1.0000   971.  0.      0.00   0.00      1. 
 
 -10   1   0   10.25    0.50   20.50 1.0000   972.  0.      0.00   0.00      1. 
 
 -10  -1   0    8.49    2.14    3.97 1.0000   973.  0.      0.00   0.00      1. 
 
 -10  -1   0    9.62    0.59   16.31 1.0000   974.  0.      0.00   0.00      1. 
 
  10   1   0    9.75    0.52   18.75 1.0000   975.  0.      0.00   0.00      1. 
 
 -10   1   0    8.44    2.16    3.91 1.0000   976.  0.      0.00   0.00      1. 
 
 -10   1   0   10.40    1.92    5.42 1.0000   977.  0.      0.00   0.00      1. 
 
 -10  -1   0   12.00    0.43   27.91 1.0000   978.  0.      0.00   0.00      1. 
 
 -10  -1   0    9.21    0.31   29.71 1.0000   979.  0.      0.00   0.00      1. 
 
  10   1   0    9.56    0.46   20.78 1.0000   980.  0.      0.00   0.00      1. 
 
 -10  -1   0   10.57    1.98    5.34 1.0000   981.  0.      0.00   0.00      1. 
 
 -10  -2   0   77.40    2.13   36.34 1.0000   982.  0.      0.00   0.00      1. 
 
 -10   2   0   76.32    2.31   33.04 1.0000   983.  0.      0.00   0.00      1. 
 
 -10  -2   0   85.07    7.22   11.78 1.0000   984.  0.      0.00   0.00      1. 
 
  10  -2   0   83.37    2.30   36.25 1.0000   985.  0.      0.00   0.00      1. 
 
 -10  -2   0   81.73    2.09   39.11 1.0000   986.  0.      0.00   0.00      1. 
 
  10   2   0   83.77    2.53   33.11 1.0000   987.  0.      0.00   0.00      1. 
 
 -10  -2   0   75.11    2.13   35.26 1.0000   988.  0.      0.00   0.00      1. 
 
  10   2   0   76.46    2.23   34.29 1.0000   989.  0.      0.00   0.00      1. 
 
  10   2   0   80.07    2.28   35.12 1.0000   990.  0.      0.00   0.00      1. 
 
 -10   2   0   81.97    6.39   12.83 1.0000   991.  0.      0.00   0.00      1. 
 
  10   2   0   77.72    2.18   35.65 1.0000   992.  0.      0.00   0.00      1. 
 
  10  -2   0   79.00    2.20   35.91 1.0000   993.  0.      0.00   0.00      1. 
 
  10  -2   0   76.69    2.29   33.49 1.0000   994.  0.      0.00   0.00      1. 
 
 -10  -2   0   83.80    2.61   32.11 1.0000   995.  0.      0.00   0.00      1. 
 
  10   2   0   83.43    6.17   13.52 1.0000   996.  0.      0.00   0.00      1. 
 
 -10   2   0   86.39    7.46   11.58 1.0000   997.  0.      0.00   0.00      1. 
 
  10   2   0   80.89    3.87   20.90 1.0000   998.  0.      0.00   0.00      1. 
 
 -10  -2   0   82.21    6.33   12.99 1.0000   999.  0.      0.00   0.00      1. 
 
 -10   3   0  142.95   10.77   13.27 1.0000  1000.  0.      0.00   0.00      1. 
 
  10   3   0  144.40    5.90   24.47 1.0000  1001.  0.      0.00   0.00      1. 
 
 -10   3   0  143.04    3.98   35.94 1.0000  1002.  0.      0.00   0.00      1. 
 
  10   3   0  148.85    9.08   16.39 1.0000  1003.  0.      0.00   0.00      1. 
 
  10   3   0  143.31    4.20   34.12 1.0000  1004.  0.      0.00   0.00      1. 
 
  10  -3   0  146.38    3.91   37.44 1.0000  1005.  0.      0.00   0.00      1. 
 
  10  -3   0  144.23    3.95   36.51 1.0000  1006.  0.      0.00   0.00      1. 
 
 -10  -3   0  146.30    3.66   39.97 1.0000  1007.  0.      0.00   0.00      1. 
 
  10   3   0  136.04    3.77   36.08 1.0000  1008.  0.      0.00   0.00      1. 
 
 -10  -3   0  143.77    3.73   38.54 1.0000  1009.  0.      0.00   0.00      1. 
 
  10  -3   0  144.14    3.81   37.83 1.0000  1010.  0.      0.00   0.00      1. 
 
 -10   3   0  134.99    9.33   14.47 1.0000  1011.  0.      0.00   0.00      1. 
 
  10   4   0    5.40    0.47   11.49 1.0000  1012.  0.      0.00   0.00      1. 
 
  10  -4   0    5.13    0.35   14.66 1.0000  1013.  0.      0.00   0.00      1. 
 
  10   4   0    5.55    0.99    5.61 1.0000  1014.  0.      0.00   0.00      1. 
 
 -10   4   0    5.31    0.31   17.13 1.0000  1015.  0.      0.00   0.00      1. 
 
 -10  -4   0    5.52    0.53   10.42 1.0000  1016.  0.      0.00   0.00      1. 
 
 -10  -4   0    5.43    0.22   24.68 1.0000  1017.  0.      0.00   0.00      1. 
 
 -10  -4   0    5.42    0.27   20.07 1.0000  1018.  0.      0.00   0.00      1. 
 
  10   4   0    5.27    0.22   23.95 1.0000  1019.  0.      0.00   0.00      1. 
 
 -10   4   0    4.47    2.17    2.06 1.0000  1020.  0.      0.00   0.00      1. 
 
  10  -4   0    5.52    0.32   17.25 1.0000  1021.  0.      0.00   0.00      1. 
 
 -10   4   0    5.37    0.41   13.10 1.0000  1022.  0.      0.00   0.00      1. 
 
  10   4   0    4.35    1.47    2.96 1.0000  1023.  0.      0.00   0.00      1. 
 
 -10  -4   0    4.50    0.28   16.07 1.0000  1024.  0.      0.00   0.00      1. 
 
  10  -4   0    4.82    0.31   15.55 1.0000  1025.  0.      0.00   0.00      1. 
 
  10   4   0    5.52    0.29   19.03 1.0000  1026.  0.      0.00   0.00      1. 
 
 -10   4   0    3.36    1.57    2.14 1.0000  1027.  0.      0.00   0.00      1. 
 
  10   5   0    4.30    0.90    4.78 1.0000  1028.  0.      0.00   0.00      1. 
 
  10   5   0    3.86    0.34   11.35 1.0000  1029.  0.      0.00   0.00      1. 
 
 -10  -5   0    4.28    0.19   22.53 1.0000  1030.  0.      0.00   0.00      1. 
 
  10  -5   0    4.32    0.30   14.40 1.0000  1031.  0.      0.00   0.00      1. 
 
 -10  -5   0    4.35    0.52    8.37 1.0000  1032.  0.      0.00   0.00      1. 
 
  10  -5   0    4.29    0.35   12.26 1.0000  1033.  0.      0.00   0.00      1. 
 
 -10   5   0    3.89    1.99    1.95 1.0000  1034.  0.      0.00   0.00      1. 
 
 -10   5   0    4.97    2.07    2.40 1.0000  1035.  0.      0.00   0.00      1. 
 
  10   5   0    4.35    0.21   20.71 1.0000  1036.  0.      0.00   0.00      1. 
 
 -10   5   0    4.19    0.28   14.96 1.0000  1037.  0.      0.00   0.00      1. 
 
 -10  -5   0    4.38    0.25   17.52 1.0000  1038.  0.      0.00   0.00      1. 
 
  10   5   0    2.86    1.57    1.82 1.0000  1039.  0.      0.00   0.00      1. 
 
  10   5   0    4.03    0.26   15.50 1.0000  1040.  0.      0.00   0.00      1. 
 
  10  -5   0    4.26    0.30   14.20 1.0000  1041.  0.      0.00   0.00      1. 
 
 -10  -6   0   20.04    1.18   16.98 1.0000  1042.  0.      0.00   0.00      1. 
 
  10  -6   0   19.77    0.85   23.26 1.0000  1043.  0.      0.00   0.00      1. 
 
  10  -6   0   19.29    0.75   25.72 1.0000  1044.  0.      0.00   0.00      1. 
 
  10   6   0   18.72    3.24    5.78 1.0000  1045.  0.      0.00   0.00      1. 
 
 -10   6   0   17.02    3.49    4.88 1.0000  1046.  0.      0.00   0.00      1. 
 
  10   6   0   19.88    0.61   32.59 1.0000  1047.  0.      0.00   0.00      1. 
 
  10  -6   0   18.85    0.75   25.13 1.0000  1048.  0.      0.00   0.00      1. 
 
 -10  -6   0   19.13    0.66   28.98 1.0000  1049.  0.      0.00   0.00      1. 
 
  10   6   0   19.16    2.07    9.26 1.0000  1050.  0.      0.00   0.00      1. 
 
 -10  -6   0   19.81    0.60   33.02 1.0000  1051.  0.      0.00   0.00      1. 
 
 -10   6   0   16.21    3.24    5.00 1.0000  1052.  0.      0.00   0.00      1. 
 
 -10   6   0   19.59    0.73   26.84 1.0000  1053.  0.      0.00   0.00      1. 
 
 -10  -6   0   20.24    0.67   30.21 1.0000  1054.  0.      0.00   0.00      1. 
 
 -10  -7   0    0.33    0.19    1.74 1.0000  1055.  0.      0.00   0.00      1. 
 
  10  -7   0    0.49    0.11    4.45 1.0000  1056.  0.      0.00   0.00      1. 
 
  10   7   0    1.18    0.48    2.46 1.0000  1057.  0.      0.00   0.00      1. 
 
 -10  -7   0    0.38    0.09    4.22 1.0000  1058.  0.      0.00   0.00      1. 
 
  10  -7   0    0.46    0.11    4.18 1.0000  1059.  0.      0.00   0.00      1. 
 
  10  -7   0    0.49    0.14    3.50 1.0000  1060.  0.      0.00   0.00      1. 
 
 -10  -7   0    0.60    0.13    4.62 1.0000  1061.  0.      0.00   0.00      1. 
 
 -10   7   0    0.47    0.12    3.92 1.0000  1062.  0.      0.00   0.00      1. 
 
  10  -7   0    0.45    0.10    4.50 1.0000  1063.  0.      0.00   0.00      1. 
 
 -10  -7   0    0.55    0.09    6.11 1.0000  1064.  0.      0.00   0.00      1. 
 
  10   7   0    0.60    0.09    6.67 1.0000  1065.  0.      0.00   0.00      1. 
 
 -10   8   0    1.54    0.16    9.63 1.0000  1066.  0.      0.00   0.00      1. 
 
  10  -8   0    0.77    0.19    4.05 1.0000  1067.  0.      0.00   0.00      1. 
 
  10  -8   0    1.40    0.18    7.78 1.0000  1068.  0.      0.00   0.00      1. 
 
  10   8   0    1.45    0.10   14.50 1.0000  1069.  0.      0.00   0.00      1. 
 
 -10  -8   0    1.49    0.14   10.64 1.0000  1070.  0.      0.00   0.00      1. 
 
  10  -9   0    6.40    0.28   22.86 1.0000  1071.  0.      0.00   0.00      1. 
 
 -10  -9   0    5.20    0.22   23.64 1.0000  1072.  0.      0.00   0.00      1. 
 
 -11   0   0    0.34    0.42    0.81 1.0000  1073.  0.      0.00   0.00      1. 
 
 -11   0   0    0.18    0.08    2.25 1.0000  1074.  0.      0.00   0.00      1. 
 
  11   0   0   -0.02    0.05   -0.40 1.0000  1075.  0.      0.00   0.00      1. 
 
  11   0   0    0.04    0.06    0.67 1.0000  1076.  0.      0.00   0.00      1. 
 
 -11   0   0   -0.01    0.06   -0.17 1.0000  1077.  0.      0.00   0.00      1. 
 
 -11   0   0   -0.08    0.35   -0.23 1.0000  1078.  0.      0.00   0.00      1. 
 
  11   0   0   -0.01    0.06   -0.17 1.0000  1079.  0.      0.00   0.00      1. 
 
  11   1   0   -0.01    0.05   -0.20 1.0000  1080.  0.      0.00   0.00      1. 
 
  11  -1   0   -0.02    0.05   -0.40 1.0000  1081.  0.      0.00   0.00      1. 
 
  11  -1   0    0.04    0.05    0.80 1.0000  1082.  0.      0.00   0.00      1. 
 
 -11  -1   0    0.38    0.67    0.57 1.0000  1083.  0.      0.00   0.00      1. 
 
  11   1   0   -0.03    0.05   -0.60 1.0000  1084.  0.      0.00   0.00      1. 
 
 -11   1   0   -0.01    0.06   -0.17 1.0000  1085.  0.      0.00   0.00      1. 
 
  11  -1   0    0.03    0.04    0.75 1.0000  1086.  0.      0.00   0.00      1. 
 
 -11  -1   0   -0.14    0.27   -0.52 1.0000  1087.  0.      0.00   0.00      1. 
 
  11   1   0   -0.04    0.04   -1.00 1.0000  1088.  0.      0.00   0.00      1. 
 
 -11  -1   0    0.02    0.06    0.33 1.0000  1089.  0.      0.00   0.00      1. 
 
  11  -1   0   -0.06    0.06   -1.00 1.0000  1090.  0.      0.00   0.00      1. 
 
 -11  -2   0   -0.02    0.03   -0.67 1.0000  1091.  0.      0.00   0.00      1. 
 
  11  -2   0   -0.03    0.05   -0.60 1.0000  1092.  0.      0.00   0.00      1. 
 
  11  -2   0   -0.10    0.06   -1.67 1.0000  1093.  0.      0.00   0.00      1. 
 
  11  -2   0   -0.01    0.05   -0.20 1.0000  1094.  0.      0.00   0.00      1. 
 
 -11  -2   0    0.98    0.77    1.27 1.0000  1095.  0.      0.00   0.00      1. 
 
 -11   2   0   -0.11    0.36   -0.31 1.0000  1096.  0.      0.00   0.00      1. 
 
 -11  -2   0   -0.04    0.03   -1.33 1.0000  1097.  0.      0.00   0.00      1. 
 
 -11   2   0    0.04    0.05    0.80 1.0000  1098.  0.      0.00   0.00      1. 
 
  11   2   0   -0.04    0.04   -1.00 1.0000  1099.  0.      0.00   0.00      1. 
 
 -11   2   0   -0.11    0.64   -0.17 1.0000  1100.  0.      0.00   0.00      1. 
 
  11  -2   0    0.00    0.04    0.00 1.0000  1101.  0.      0.00   0.00      1. 
 
  11   2   0    0.01    0.05    0.20 1.0000  1102.  0.      0.00   0.00      1. 
 
 -11  -2   0    0.73    0.64    1.14 1.0000  1103.  0.      0.00   0.00      1. 
 
  11   2   0   -0.05    0.05   -1.00 1.0000  1104.  0.      0.00   0.00      1. 
 
  11   3   0   -0.04    0.08   -0.50 1.0000  1105.  0.      0.00   0.00      1. 
 
 -11  -3   0    0.04    0.09    0.44 1.0000  1106.  0.      0.00   0.00      1. 
 
 -11   3   0   -0.06    0.09   -0.67 1.0000  1107.  0.      0.00   0.00      1. 
 
  11  -3   0   -0.03    0.05   -0.60 1.0000  1108.  0.      0.00   0.00      1. 
 
  11   3   0    0.05    0.07    0.71 1.0000  1109.  0.      0.00   0.00      1. 
 
  11  -3   0    0.02    0.05    0.40 1.0000  1110.  0.      0.00   0.00      1. 
 
  11  -3   0   -0.07    0.06   -1.17 1.0000  1111.  0.      0.00   0.00      1. 
 
 -11  -3   0   -0.03    0.04   -0.75 1.0000  1112.  0.      0.00   0.00      1. 
 
 -11   3   0    0.98    0.98    1.00 1.0000  1113.  0.      0.00   0.00      1. 
 
 -11   3   0    0.39    0.45    0.87 1.0000  1114.  0.      0.00   0.00      1. 
 
  11   3   0    0.46    0.61    0.75 1.0000  1115.  0.      0.00   0.00      1. 
 
 -11  -3   0   -0.01    0.03   -0.33 1.0000  1116.  0.      0.00   0.00      1. 
 
  11  -3   0    0.00    0.04    0.00 1.0000  1117.  0.      0.00   0.00      1. 
 
 -11  -3   0    0.00    0.06    0.00 1.0000  1118.  0.      0.00   0.00      1. 
 
 -11  -4   0   -0.02    0.03   -0.67 1.0000  1119.  0.      0.00   0.00      1. 
 
  11   4   0    0.59    0.83    0.71 1.0000  1120.  0.      0.00   0.00      1. 
 
  11   4   0   -0.03    0.09   -0.33 1.0000  1121.  0.      0.00   0.00      1. 
 
 -11  -4   0    0.01    0.06    0.17 1.0000  1122.  0.      0.00   0.00      1. 
 
 -11  -4   0   -0.02    0.04   -0.50 1.0000  1123.  0.      0.00   0.00      1. 
 
  11  -4   0   -0.04    0.06   -0.67 1.0000  1124.  0.      0.00   0.00      1. 
 
  11  -4   0   -0.02    0.05   -0.40 1.0000  1125.  0.      0.00   0.00      1. 
 
 -11  -4   0   -0.11    0.12   -0.92 1.0000  1126.  0.      0.00   0.00      1. 
 
 -11   4   0   -0.05    0.05   -1.00 1.0000  1127.  0.      0.00   0.00      1. 
 
  11   4   0   -0.14    0.22   -0.64 1.0000  1128.  0.      0.00   0.00      1. 
 
  11   4   0    0.03    0.04    0.75 1.0000  1129.  0.      0.00   0.00      1. 
 
 -11   4   0    0.04    0.11    0.36 1.0000  1130.  0.      0.00   0.00      1. 
 
  11  -4   0    0.01    0.06    0.17 1.0000  1131.  0.      0.00   0.00      1. 
 
 -11   5   0    0.09    0.81    0.11 1.0000  1132.  0.      0.00   0.00      1. 
 
  11   5   0   -0.02    0.28   -0.07 1.0000  1133.  0.      0.00   0.00      1. 
 
 -11   5   0   -0.36    0.46   -0.78 1.0000  1134.  0.      0.00   0.00      1. 
 
 -11  -5   0    0.34    0.19    1.79 1.0000  1135.  0.      0.00   0.00      1. 
 
 -11  -5   0    0.02    0.05    0.40 1.0000  1136.  0.      0.00   0.00      1. 
 
  11  -5   0    0.00    0.06    0.00 1.0000  1137.  0.      0.00   0.00      1. 
 
 -11  -5   0   -0.02    0.04   -0.50 1.0000  1138.  0.      0.00   0.00      1. 
 
 -11   5   0   -0.01    0.08   -0.13 1.0000  1139.  0.      0.00   0.00      1. 
 
  11  -5   0   -0.03    0.06   -0.50 1.0000  1140.  0.      0.00   0.00      1. 
 
  11  -5   0   -0.02    0.08   -0.25 1.0000  1141.  0.      0.00   0.00      1. 
 
  11   5   0   -0.09    0.06   -1.50 1.0000  1142.  0.      0.00   0.00      1. 
 
  11   5   0   -0.03    0.03   -1.00 1.0000  1143.  0.      0.00   0.00      1. 
 
 -11  -6   0   -0.08    0.10   -0.80 1.0000  1144.  0.      0.00   0.00      1. 
 
 -11  -6   0    0.00    0.04    0.00 1.0000  1145.  0.      0.00   0.00      1. 
 
  11  -6   0   -0.10    0.08   -1.25 1.0000  1146.  0.      0.00   0.00      1. 
 
  11   6   0   -0.02    0.03   -0.67 1.0000  1147.  0.      0.00   0.00      1. 
 
 -11  -6   0    0.02    0.05    0.40 1.0000  1148.  0.      0.00   0.00      1. 
 
 -11   6   0    0.76    1.12    0.68 1.0000  1149.  0.      0.00   0.00      1. 
 
 -11  -6   0   -0.10    0.05   -2.00 1.0000  1150.  0.      0.00   0.00      1. 
 
 -11   6   0   -0.75    0.91   -0.82 1.0000  1151.  0.      0.00   0.00      1. 
 
  11  -6   0    0.00    0.07    0.00 1.0000  1152.  0.      0.00   0.00      1. 
 
  11  -6   0   -0.04    0.05   -0.80 1.0000  1153.  0.      0.00   0.00      1. 
 
 -11   6   0   -0.04    0.07   -0.57 1.0000  1154.  0.      0.00   0.00      1. 
 
  11   6   0    1.22    0.92    1.33 1.0000  1155.  0.      0.00   0.00      1. 
 
  11   7   0   -0.21    0.47   -0.45 1.0000  1156.  0.      0.00   0.00      1. 
 
  11   7   0    2.24    1.85    1.21 1.0000  1157.  0.      0.00   0.00      1. 
 
  11   7   0    0.02    0.03    0.67 1.0000  1158.  0.      0.00   0.00      1. 
 
  11  -7   0   -0.12    0.06   -2.00 1.0000  1159.  0.      0.00   0.00      1. 
 
  11  -7   0    0.03    0.06    0.50 1.0000  1160.  0.      0.00   0.00      1. 
 
  11  -7   0   -0.04    0.04   -1.00 1.0000  1161.  0.      0.00   0.00      1. 
 
 -11  -7   0    0.03    0.05    0.60 1.0000  1162.  0.      0.00   0.00      1. 
 
 -11  -7   0    0.05    0.08    0.62 1.0000  1163.  0.      0.00   0.00      1. 
 
 -11  -7   0   -0.08    0.07   -1.14 1.0000  1164.  0.      0.00   0.00      1. 
 
 -11   7   0   -0.03    0.07   -0.43 1.0000  1165.  0.      0.00   0.00      1. 
 
  11  -7   0   -0.04    0.06   -0.67 1.0000  1166.  0.      0.00   0.00      1. 
 
 -11  -8   0   -0.07    0.04   -1.75 1.0000  1167.  0.      0.00   0.00      1. 
 
 -11  -8   0    0.02    0.05    0.40 1.0000  1168.  0.      0.00   0.00      1. 
 
  11  -8   0   -0.04    0.06   -0.67 1.0000  1169.  0.      0.00   0.00      1. 
 
 -11   8   0   -0.05    0.05   -1.00 1.0000  1170.  0.      0.00   0.00      1. 
 
  11  -9   0   -0.05    0.04   -1.25 1.0000  1171.  0.      0.00   0.00      1. 
 
 -11  -9   0    0.03    0.04    0.75 1.0000  1172.  0.      0.00   0.00      1. 
 
 -12   0   0    0.79    0.83    0.95 1.0000  1173.  0.      0.00   0.00      1. 
 
  12   0   0    1.24    0.18    6.89 1.0000  1174.  0.      0.00   0.00      1. 
 
  12   0   0    1.39    0.19    7.32 1.0000  1175.  0.      0.00   0.00      1. 
 
 -12   0   0    1.31    0.21    6.24 1.0000  1176.  0.      0.00   0.00      1. 
 
 -12   0   0    1.29    0.15    8.60 1.0000  1177.  0.      0.00   0.00      1. 
 
  12   0   0    1.13    0.14    8.07 1.0000  1178.  0.      0.00   0.00      1. 
 
 -12   0   0    1.38    0.17    8.12 1.0000  1179.  0.      0.00   0.00      1. 
 
 -12   0   0    1.50    0.73    2.05 1.0000  1180.  0.      0.00   0.00      1. 
 
  12   0   0    1.31    0.15    8.73 1.0000  1181.  0.      0.00   0.00      1. 
 
 -12   1   0   18.65    0.72   25.90 1.0000  1182.  0.      0.00   0.00      1. 
 
  12  -1   0   18.28    0.66   27.70 1.0000  1183.  0.      0.00   0.00      1. 
 
  12   1   0   18.98    0.76   24.97 1.0000  1184.  0.      0.00   0.00      1. 
 
 -12   1   0   18.29    3.00    6.10 1.0000  1185.  0.      0.00   0.00      1. 
 
  12   1   0   18.33    0.66   27.77 1.0000  1186.  0.      0.00   0.00      1. 
 
 -12   1   0   19.24    3.70    5.20 1.0000  1187.  0.      0.00   0.00      1. 
 
 -12  -1   0   21.52    3.10    6.94 1.0000  1188.  0.      0.00   0.00      1. 
 
 -12  -1   0   20.36    0.95   21.43 1.0000  1189.  0.      0.00   0.00      1. 
 
  12  -1   0   20.00    0.79   25.32 1.0000  1190.  0.      0.00   0.00      1. 
 
 -12   1   0   18.93    0.73   25.93 1.0000  1191.  0.      0.00   0.00      1. 
 
 -12  -1   0   21.48    3.55    6.05 1.0000  1192.  0.      0.00   0.00      1. 
 
  12   1   0   19.60    0.68   28.82 1.0000  1193.  0.      0.00   0.00      1. 
 
  12  -1   0   19.15    0.76   25.20 1.0000  1194.  0.      0.00   0.00      1. 
 
  12  -1   0   19.18    0.69   27.80 1.0000  1195.  0.      0.00   0.00      1. 
 
  12   1   0   17.07    0.94   18.16 1.0000  1196.  0.      0.00   0.00      1. 
 
 -12  -1   0   18.61    0.63   29.54 1.0000  1197.  0.      0.00   0.00      1. 
 
 -12   2   0   -0.38    0.42   -0.90 1.0000  1198.  0.      0.00   0.00      1. 
 
  12   2   0    0.07    0.07    1.00 1.0000  1199.  0.      0.00   0.00      1. 
 
 -12  -2   0    0.11    0.04    2.75 1.0000  1200.  0.      0.00   0.00      1. 
 
 -12   2   0    0.15    0.10    1.50 1.0000  1201.  0.      0.00   0.00      1. 
 
 -12  -2   0    1.41    0.92    1.53 1.0000  1202.  0.      0.00   0.00      1. 
 
 -12  -2   0    0.27    0.08    3.37 1.0000  1203.  0.      0.00   0.00      1. 
 
 -12   2   0    0.18    0.58    0.31 1.0000  1204.  0.      0.00   0.00      1. 
 
 -12  -2   0    0.09    0.11    0.82 1.0000  1205.  0.      0.00   0.00      1. 
 
  12   2   0    0.01    0.07    0.14 1.0000  1206.  0.      0.00   0.00      1. 
 
  12  -2   0    0.15    0.07    2.14 1.0000  1207.  0.      0.00   0.00      1. 
 
  12   2   0    0.18    0.06    3.00 1.0000  1208.  0.      0.00   0.00      1. 
 
  12  -2   0    0.09    0.07    1.29 1.0000  1209.  0.      0.00   0.00      1. 
 
  12  -2   0    0.11    0.06    1.83 1.0000  1210.  0.      0.00   0.00      1. 
 
  12  -2   0    0.21    0.09    2.33 1.0000  1211.  0.      0.00   0.00      1. 
 
  12   2   0    0.16    0.11    1.45 1.0000  1212.  0.      0.00   0.00      1. 
 
 -12  -2   0    1.18    0.89    1.33 1.0000  1213.  0.      0.00   0.00      1. 
 
  12  -3   0    4.45    0.34   13.09 1.0000  1214.  0.      0.00   0.00      1. 
 
 -12  -3   0    4.58    0.20   22.90 1.0000  1215.  0.      0.00   0.00      1. 
 
 -12   3   0    5.38    1.91    2.82 1.0000  1216.  0.      0.00   0.00      1. 
 
  12   3   0    4.42    0.47    9.40 1.0000  1217.  0.      0.00   0.00      1. 
 
  12   3   0    4.84    0.29   16.69 1.0000  1218.  0.      0.00   0.00      1. 
 
  12  -3   0    4.69    0.30   15.63 1.0000  1219.  0.      0.00   0.00      1. 
 
 -12  -3   0    4.94    0.50    9.88 1.0000  1220.  0.      0.00   0.00      1. 
 
 -12   3   0    4.47    0.40   11.17 1.0000  1221.  0.      0.00   0.00      1. 
 
 -12  -3   0    3.67    0.26   14.12 1.0000  1222.  0.      0.00   0.00      1. 
 
  12  -3   0    4.69    0.29   16.17 1.0000  1223.  0.      0.00   0.00      1. 
 
 -12  -3   0    4.88    0.25   19.52 1.0000  1224.  0.      0.00   0.00      1. 
 
 -12   3   0    4.82    1.62    2.98 1.0000  1225.  0.      0.00   0.00      1. 
 
  12  -3   0    5.10    0.36   14.17 1.0000  1226.  0.      0.00   0.00      1. 
 
  12   4   0    7.28    1.32    5.52 1.0000  1227.  0.      0.00   0.00      1. 
 
 -12  -4   0    7.54    0.36   20.94 1.0000  1228.  0.      0.00   0.00      1. 
 
 -12   4   0    7.89    2.46    3.21 1.0000  1229.  0.      0.00   0.00      1. 
 
 -12   4   0    7.17    0.37   19.38 1.0000  1230.  0.      0.00   0.00      1. 
 
  12  -4   0    7.78    0.41   18.98 1.0000  1231.  0.      0.00   0.00      1. 
 
 -12   4   0    5.68    2.43    2.34 1.0000  1232.  0.      0.00   0.00      1. 
 
 -12  -4   0    7.55    0.35   21.57 1.0000  1233.  0.      0.00   0.00      1. 
 
  12   4   0    7.28    0.60   12.13 1.0000  1234.  0.      0.00   0.00      1. 
 
  12   4   0    8.81    2.24    3.93 1.0000  1235.  0.      0.00   0.00      1. 
 
  12   4   0    7.70    0.38   20.26 1.0000  1236.  0.      0.00   0.00      1. 
 
  12  -4   0    7.42    0.40   18.55 1.0000  1237.  0.      0.00   0.00      1. 
 
  12  -4   0    7.72    0.48   16.08 1.0000  1238.  0.      0.00   0.00      1. 
 
 -12  -4   0    7.49    0.29   25.83 1.0000  1239.  0.      0.00   0.00      1. 
 
 -12   4   0    8.52    0.64   13.31 1.0000  1240.  0.      0.00   0.00      1. 
 
 -12  -4   0    7.60    0.65   11.69 1.0000  1241.  0.      0.00   0.00      1. 
 
 -12  -5   0   10.08    0.81   12.44 1.0000  1242.  0.      0.00   0.00      1. 
 
  12  -5   0    9.65    0.50   19.30 1.0000  1243.  0.      0.00   0.00      1. 
 
 -12  -5   0   10.13    0.43   23.56 1.0000  1244.  0.      0.00   0.00      1. 
 
 -12  -5   0   10.05    0.44   22.84 1.0000  1245.  0.      0.00   0.00      1. 
 
 -12   5   0   10.58    2.49    4.25 1.0000  1246.  0.      0.00   0.00      1. 
 
 -12  -5   0   10.53    0.37   28.46 1.0000  1247.  0.      0.00   0.00      1. 
 
  12   5   0   10.00    0.34   29.41 1.0000  1248.  0.      0.00   0.00      1. 
 
  12   5   0   10.75    2.77    3.88 1.0000  1249.  0.      0.00   0.00      1. 
 
  12   5   0    9.04    1.48    6.11 1.0000  1250.  0.      0.00   0.00      1. 
 
 -12   5   0    9.25    2.86    3.23 1.0000  1251.  0.      0.00   0.00      1. 
 
  12   5   0    9.86    0.44   22.41 1.0000  1252.  0.      0.00   0.00      1. 
 
 -12   5   0   10.36    0.47   22.04 1.0000  1253.  0.      0.00   0.00      1. 
 
  12  -5   0   10.72    0.58   18.48 1.0000  1254.  0.      0.00   0.00      1. 
 
 -12  -6   0   -0.01    0.08   -0.13 1.0000  1255.  0.      0.00   0.00      1. 
 
 -12  -6   0   -0.18    0.15   -1.20 1.0000  1256.  0.      0.00   0.00      1. 
 
  12  -6   0    0.02    0.08    0.25 1.0000  1257.  0.      0.00   0.00      1. 
 
  12   6   0    0.69    0.37    1.86 1.0000  1258.  0.      0.00   0.00      1. 
 
  12   6   0    0.00    0.04    0.00 1.0000  1259.  0.      0.00   0.00      1. 
 
 -12  -6   0    0.02    0.04    0.50 1.0000  1260.  0.      0.00   0.00      1. 
 
 -12   6   0   -0.97    1.27   -0.76 1.0000  1261.  0.      0.00   0.00      1. 
 
  12   6   0    0.19    0.70    0.27 1.0000  1262.  0.      0.00   0.00      1. 
 
  12  -6   0   -0.02    0.05   -0.40 1.0000  1263.  0.      0.00   0.00      1. 
 
  12  -6   0   -0.04    0.07   -0.57 1.0000  1264.  0.      0.00   0.00      1. 
 
 -12   6   0   -0.01    0.08   -0.13 1.0000  1265.  0.      0.00   0.00      1. 
 
 -12  -6   0   -0.06    0.06   -1.00 1.0000  1266.  0.      0.00   0.00      1. 
 
 -12   6   0   -0.52    1.22   -0.43 1.0000  1267.  0.      0.00   0.00      1. 
 
  12  -7   0    3.30    0.22   15.00 1.0000  1268.  0.      0.00   0.00      1. 
 
  12  -7   0    3.32    0.31   10.71 1.0000  1269.  0.      0.00   0.00      1. 
 
  12  -7   0    2.93    0.24   12.21 1.0000  1270.  0.      0.00   0.00      1. 
 
  12  -7   0    2.91    0.26   11.19 1.0000  1271.  0.      0.00   0.00      1. 
 
  12   7   0    6.40    0.82    7.80 1.0000  1272.  0.      0.00   0.00      1. 
 
 -12   7   0    3.12    0.23   13.57 1.0000  1273.  0.      0.00   0.00      1. 
 
 -12  -7   0    2.97    0.16   18.56 1.0000  1274.  0.      0.00   0.00      1. 
 
 -12  -7   0    3.26    0.23   14.17 1.0000  1275.  0.      0.00   0.00      1. 
 
  12   7   0    4.15    1.48    2.80 1.0000  1276.  0.      0.00   0.00      1. 
 
 -12   8   0   19.88    0.62   32.06 1.0000  1277.  0.      0.00   0.00      1. 
 
 -12  -8   0   20.91    0.63   33.19 1.0000  1278.  0.      0.00   0.00      1. 
 
  12  -8   0   19.66    0.68   28.91 1.0000  1279.  0.      0.00   0.00      1. 
 
  12  -8   0   19.06    0.75   25.41 1.0000  1280.  0.      0.00   0.00      1. 
 
 -13   0   0    0.00    0.07    0.00 1.0000  1281.  0.      0.00   0.00      1. 
 
 -13   0   0    0.22    0.52    0.42 1.0000  1282.  0.      0.00   0.00      1. 
 
 -13   0   0    0.91    0.85    1.07 1.0000  1283.  0.      0.00   0.00      1. 
 
  13   0   0   -0.01    0.05   -0.20 1.0000  1284.  0.      0.00   0.00      1. 
 
  13   0   0    0.02    0.05    0.40 1.0000  1285.  0.      0.00   0.00      1. 
 
 -13   0   0    0.00    0.06    0.00 1.0000  1286.  0.      0.00   0.00      1. 
 
 -13   0   0   -0.04    0.06   -0.67 1.0000  1287.  0.      0.00   0.00      1. 
 
  13   0   0    0.10    0.08    1.25 1.0000  1288.  0.      0.00   0.00      1. 
 
  13   1   0   -0.02    0.06   -0.33 1.0000  1289.  0.      0.00   0.00      1. 
 
 -13  -1   0    0.13    0.48    0.27 1.0000  1290.  0.      0.00   0.00      1. 
 
 -13   1   0   -0.19    0.41   -0.46 1.0000  1291.  0.      0.00   0.00      1. 
 
 -13   1   0   -0.23    0.56   -0.41 1.0000  1292.  0.      0.00   0.00      1. 
 
 -13   1   0    0.02    0.09    0.22 1.0000  1293.  0.      0.00   0.00      1. 
 
  13   1   0    0.02    0.12    0.17 1.0000  1294.  0.      0.00   0.00      1. 
 
 -13  -1   0    0.09    0.07    1.29 1.0000  1295.  0.      0.00   0.00      1. 
 
  13  -1   0    0.01    0.06    0.17 1.0000  1296.  0.      0.00   0.00      1. 
 
  13  -1   0    0.00    0.06    0.00 1.0000  1297.  0.      0.00   0.00      1. 
 
  13   1   0    0.00    0.05    0.00 1.0000  1298.  0.      0.00   0.00      1. 
 
  13  -1   0    0.07    0.07    1.00 1.0000  1299.  0.      0.00   0.00      1. 
 
 -13  -1   0    0.04    0.07    0.57 1.0000  1300.  0.      0.00   0.00      1. 
 
 -13  -1   0    0.01    0.09    0.11 1.0000  1301.  0.      0.00   0.00      1. 
 
  13   1   0    0.01    0.06    0.17 1.0000  1302.  0.      0.00   0.00      1. 
 
  13  -1   0    0.01    0.06    0.17 1.0000  1303.  0.      0.00   0.00      1. 
 
  13  -2   0   -0.04    0.06   -0.67 1.0000  1304.  0.      0.00   0.00      1. 
 
 -13   2   0   -0.23    0.38   -0.61 1.0000  1305.  0.      0.00   0.00      1. 
 
  13   2   0    0.01    0.05    0.20 1.0000  1306.  0.      0.00   0.00      1. 
 
  13   2   0   -0.05    0.09   -0.56 1.0000  1307.  0.      0.00   0.00      1. 
 
  13  -2   0   -0.04    0.05   -0.80 1.0000  1308.  0.      0.00   0.00      1. 
 
 -13  -2   0   -0.03    0.07   -0.43 1.0000  1309.  0.      0.00   0.00      1. 
 
  13  -2   0   -0.04    0.05   -0.80 1.0000  1310.  0.      0.00   0.00      1. 
 
 -13  -2   0    0.10    0.11    0.91 1.0000  1311.  0.      0.00   0.00      1. 
 
 -13   2   0    0.10    0.12    0.83 1.0000  1312.  0.      0.00   0.00      1. 
 
  13  -2   0   -0.02    0.06   -0.33 1.0000  1313.  0.      0.00   0.00      1. 
 
 -13  -3   0    0.03    0.10    0.30 1.0000  1314.  0.      0.00   0.00      1. 
 
 -13   3   0    0.32    0.97    0.33 1.0000  1315.  0.      0.00   0.00      1. 
 
  13  -3   0   -0.01    0.05   -0.20 1.0000  1316.  0.      0.00   0.00      1. 
 
 -13   3   0    0.03    0.11    0.27 1.0000  1317.  0.      0.00   0.00      1. 
 
 -13  -3   0    0.00    0.03    0.00 1.0000  1318.  0.      0.00   0.00      1. 
 
  13  -3   0   -0.08    0.05   -1.60 1.0000  1319.  0.      0.00   0.00      1. 
 
  13   3   0   -0.04    0.06   -0.67 1.0000  1320.  0.      0.00   0.00      1. 
 
  13   3   0   -0.09    0.10   -0.90 1.0000  1321.  0.      0.00   0.00      1. 
 
 -13  -3   0    0.05    0.07    0.71 1.0000  1322.  0.      0.00   0.00      1. 
 
  13  -3   0    0.06    0.06    1.00 1.0000  1323.  0.      0.00   0.00      1. 
 
 -13  -4   0    0.00    0.04    0.00 1.0000  1324.  0.      0.00   0.00      1. 
 
 -13   4   0    1.13    0.97    1.16 1.0000  1325.  0.      0.00   0.00      1. 
 
  13  -4   0   -0.03    0.04   -0.75 1.0000  1326.  0.      0.00   0.00      1. 
 
  13  -4   0    0.00    0.07    0.00 1.0000  1327.  0.      0.00   0.00      1. 
 
  13   4   0    0.01    0.08    0.13 1.0000  1328.  0.      0.00   0.00      1. 
 
  13  -4   0    0.05    0.06    0.83 1.0000  1329.  0.      0.00   0.00      1. 
 
 -13   4   0    0.14    1.05    0.13 1.0000  1330.  0.      0.00   0.00      1. 
 
 -13   4   0    0.01    0.12    0.08 1.0000  1331.  0.      0.00   0.00      1. 
 
  13   4   0   -0.06    0.11   -0.55 1.0000  1332.  0.      0.00   0.00      1. 
 
 -13  -4   0   -0.04    0.13   -0.31 1.0000  1333.  0.      0.00   0.00      1. 
 
 -13  -4   0    0.02    0.05    0.40 1.0000  1334.  0.      0.00   0.00      1. 
 
 -13  -5   0   -0.15    0.13   -1.15 1.0000  1335.  0.      0.00   0.00      1. 
 
 -13  -5   0    0.01    0.08    0.13 1.0000  1336.  0.      0.00   0.00      1. 
 
 -13   5   0   -0.16    1.09   -0.15 1.0000  1337.  0.      0.00   0.00      1. 
 
  13   5   0   -0.03    0.07   -0.43 1.0000  1338.  0.      0.00   0.00      1. 
 
  13  -5   0   -0.05    0.07   -0.71 1.0000  1339.  0.      0.00   0.00      1. 
 
 -13   5   0    0.91    0.79    1.15 1.0000  1340.  0.      0.00   0.00      1. 
 
 -13  -5   0   -0.02    0.04   -0.50 1.0000  1341.  0.      0.00   0.00      1. 
 
  13  -5   0   -0.06    0.07   -0.86 1.0000  1342.  0.      0.00   0.00      1. 
 
 -13  -6   0    0.21    0.12    1.75 1.0000  1343.  0.      0.00   0.00      1. 
 
 -13   6   0   -0.01    0.05   -0.20 1.0000  1344.  0.      0.00   0.00      1. 
 
  13  -6   0    0.00    0.07    0.00 1.0000  1345.  0.      0.00   0.00      1. 
 
 -13  -6   0    0.08    0.08    1.00 1.0000  1346.  0.      0.00   0.00      1. 
 
  13  -6   0    0.02    0.07    0.29 1.0000  1347.  0.      0.00   0.00      1. 
 
 -13  -6   0    0.01    0.04    0.25 1.0000  1348.  0.      0.00   0.00      1. 
 
  13  -6   0   -0.04    0.08   -0.50 1.0000  1349.  0.      0.00   0.00      1. 
 
 -13   6   0   -1.35    1.14   -1.18 1.0000  1350.  0.      0.00   0.00      1. 
 
 -13  -7   0    0.01    0.05    0.20 1.0000  1351.  0.      0.00   0.00      1. 
 
  13  -7   0   -0.02    0.04   -0.50 1.0000  1352.  0.      0.00   0.00      1. 
 
 -13   7   0    0.05    0.05    1.00 1.0000  1353.  0.      0.00   0.00      1. 
 
  13  -7   0   -0.06    0.06   -1.00 1.0000  1354.  0.      0.00   0.00      1. 
 
  13  -7   0   -0.06    0.07   -0.86 1.0000  1355.  0.      0.00   0.00      1. 
 
  13  -8   0    0.03    0.07    0.43 1.0000  1356.  0.      0.00   0.00      1. 
 
 -13  -8   0   -0.01    0.05   -0.20 1.0000  1357.  0.      0.00   0.00      1. 
 
  13  -8   0   -0.01    0.08   -0.13 1.0000  1358.  0.      0.00   0.00      1. 
 
 -14   0   0   21.84    0.90   24.27 1.0000  1359.  0.      0.00   0.00      1. 
 
  14   0   0   23.79    0.93   25.58 1.0000  1360.  0.      0.00   0.00      1. 
 
 -14   0   0   19.31    0.84   22.99 1.0000  1361.  0.      0.00   0.00      1. 
 
  14   0   0   20.19    0.82   24.62 1.0000  1362.  0.      0.00   0.00      1. 
 
  14   0   0   23.82    0.81   29.41 1.0000  1363.  0.      0.00   0.00      1. 
 
 -14   0   0   25.04    3.65    6.86 1.0000  1364.  0.      0.00   0.00      1. 
 
 -14   0   0   21.86    4.04    5.41 1.0000  1365.  0.      0.00   0.00      1. 
 
  14   0   0   23.09    1.01   22.86 1.0000  1366.  0.      0.00   0.00      1. 
 
 -14   1   0   37.78    5.14    7.35 1.0000  1367.  0.      0.00   0.00      1. 
 
  14   1   0   37.23    1.29   28.86 1.0000  1368.  0.      0.00   0.00      1. 
 
 -14   1   0   32.89    4.67    7.04 1.0000  1369.  0.      0.00   0.00      1. 
 
  14  -1   0   35.06    1.17   29.97 1.0000  1370.  0.      0.00   0.00      1. 
 
 -14   1   0   36.51    1.23   29.68 1.0000  1371.  0.      0.00   0.00      1. 
 
  14  -1   0   36.22    1.33   27.23 1.0000  1372.  0.      0.00   0.00      1. 
 
 -14  -1   0   35.34    1.12   31.55 1.0000  1373.  0.      0.00   0.00      1. 
 
 -14  -1   0   35.53    1.14   31.17 1.0000  1374.  0.      0.00   0.00      1. 
 
  14  -1   0   36.99    1.30   28.45 1.0000  1375.  0.      0.00   0.00      1. 
 
 -14  -1   0   36.96    1.44   25.67 1.0000  1376.  0.      0.00   0.00      1. 
 
  14   1   0   36.64    1.15   31.86 1.0000  1377.  0.      0.00   0.00      1. 
 
  14   1   0   36.70    1.16   31.64 1.0000  1378.  0.      0.00   0.00      1. 
 
  14  -1   0   36.55    1.15   31.78 1.0000  1379.  0.      0.00   0.00      1. 
 
  14   1   0   35.21    1.44   24.45 1.0000  1380.  0.      0.00   0.00      1. 
 
 -14  -1   0   32.97    4.72    6.99 1.0000  1381.  0.      0.00   0.00      1. 
 
 -14  -1   0   36.25    4.66    7.78 1.0000  1382.  0.      0.00   0.00      1. 
 
 -14   2   0    1.18    0.90    1.31 1.0000  1383.  0.      0.00   0.00      1. 
 
 -14  -2   0    0.58    0.12    4.83 1.0000  1384.  0.      0.00   0.00      1. 
 
 -14   2   0    0.70    0.18    3.89 1.0000  1385.  0.      0.00   0.00      1. 
 
  14  -2   0    0.44    0.11    4.00 1.0000  1386.  0.      0.00   0.00      1. 
 
  14  -2   0    0.44    0.12    3.67 1.0000  1387.  0.      0.00   0.00      1. 
 
  14   2   0    0.44    0.18    2.44 1.0000  1388.  0.      0.00   0.00      1. 
 
  14   2   0    0.48    0.11    4.36 1.0000  1389.  0.      0.00   0.00      1. 
 
 -14   2   0    0.84    0.67    1.25 1.0000  1390.  0.      0.00   0.00      1. 
 
  14  -2   0    0.41    0.13    3.15 1.0000  1391.  0.      0.00   0.00      1. 
 
  14   2   0    0.42    0.10    4.20 1.0000  1392.  0.      0.00   0.00      1. 
 
  14  -2   0    0.45    0.10    4.50 1.0000  1393.  0.      0.00   0.00      1. 
 
 -14  -2   0    0.55    0.19    2.89 1.0000  1394.  0.      0.00   0.00      1. 
 
 -14   3   0    0.25    1.30    0.19 1.0000  1395.  0.      0.00   0.00      1. 
 
  14  -3   0    0.02    0.07    0.29 1.0000  1396.  0.      0.00   0.00      1. 
 
  14  -3   0    0.02    0.07    0.29 1.0000  1397.  0.      0.00   0.00      1. 
 
 -14   3   0   -0.09    0.09   -1.00 1.0000  1398.  0.      0.00   0.00      1. 
 
  14  -3   0    0.04    0.08    0.50 1.0000  1399.  0.      0.00   0.00      1. 
 
 -14  -3   0   -0.02    0.10   -0.20 1.0000  1400.  0.      0.00   0.00      1. 
 
  14   3   0    0.12    0.09    1.33 1.0000  1401.  0.      0.00   0.00      1. 
 
 -14  -3   0    0.02    0.07    0.29 1.0000  1402.  0.      0.00   0.00      1. 
 
  14   3   0   -0.06    0.11   -0.55 1.0000  1403.  0.      0.00   0.00      1. 
 
  14  -4   0    4.00    0.36   11.11 1.0000  1404.  0.      0.00   0.00      1. 
 
  14  -4   0    3.84    0.30   12.80 1.0000  1405.  0.      0.00   0.00      1. 
 
 -14  -4   0    3.81    0.46    8.28 1.0000  1406.  0.      0.00   0.00      1. 
 
 -14   4   0    3.77    0.39    9.67 1.0000  1407.  0.      0.00   0.00      1. 
 
 -14   4   0    4.58    1.94    2.36 1.0000  1408.  0.      0.00   0.00      1. 
 
  14   4   0    3.77    0.45    8.38 1.0000  1409.  0.      0.00   0.00      1. 
 
  14   4   0    4.08    0.28   14.57 1.0000  1410.  0.      0.00   0.00      1. 
 
 -14   4   0    1.70    2.15    0.79 1.0000  1411.  0.      0.00   0.00      1. 
 
  14  -4   0    4.19    0.31   13.52 1.0000  1412.  0.      0.00   0.00      1. 
 
 -14  -4   0    3.89    0.24   16.21 1.0000  1413.  0.      0.00   0.00      1. 
 
  14  -5   0    5.28    0.41   12.88 1.0000  1414.  0.      0.00   0.00      1. 
 
  14  -5   0    4.83    0.33   14.64 1.0000  1415.  0.      0.00   0.00      1. 
 
 -14   5   0    4.91    2.36    2.08 1.0000  1416.  0.      0.00   0.00      1. 
 
  14   5   0    4.72    0.27   17.48 1.0000  1417.  0.      0.00   0.00      1. 
 
  14  -5   0    4.75    0.32   14.84 1.0000  1418.  0.      0.00   0.00      1. 
 
 -14  -5   0    4.37    0.53    8.25 1.0000  1419.  0.      0.00   0.00      1. 
 
 -14   5   0    5.64    1.79    3.15 1.0000  1420.  0.      0.00   0.00      1. 
 
 -14  -5   0    4.79    0.27   17.74 1.0000  1421.  0.      0.00   0.00      1. 
 
  14  -6   0    8.50    0.43   19.77 1.0000  1422.  0.      0.00   0.00      1. 
 
  14  -6   0    9.07    0.52   17.44 1.0000  1423.  0.      0.00   0.00      1. 
 
 -14  -6   0    9.13    0.37   24.68 1.0000  1424.  0.      0.00   0.00      1. 
 
  14  -6   0    8.41    0.45   18.69 1.0000  1425.  0.      0.00   0.00      1. 
 
  14  -7   0    3.12    0.23   13.57 1.0000  1426.  0.      0.00   0.00      1. 
 
 -14  -7   0    2.71    0.19   14.26 1.0000  1427.  0.      0.00   0.00      1. 
 
  14  -7   0    1.90    0.20    9.50 1.0000  1428.  0.      0.00   0.00      1. 
 
  14  -7   0    2.77    0.26   10.65 1.0000  1429.  0.      0.00   0.00      1. 
 
  14  -7   0    3.12    0.22   14.18 1.0000  1430.  0.      0.00   0.00      1. 
 
 -14  -8   0    0.31    0.07    4.43 1.0000  1431.  0.      0.00   0.00      1. 
 
  14  -8   0    0.21    0.06    3.50 1.0000  1432.  0.      0.00   0.00      1. 
 
  15   0   0    0.05    0.07    0.71 1.0000  1433.  0.      0.00   0.00      1. 
 
  15   0   0   -0.01    0.05   -0.20 1.0000  1434.  0.      0.00   0.00      1. 
 
  15   0   0   -0.04    0.06   -0.67 1.0000  1435.  0.      0.00   0.00      1. 
 
 -15   0   0   -0.14    1.02   -0.14 1.0000  1436.  0.      0.00   0.00      1. 
 
  15   0   0    0.00    0.08    0.00 1.0000  1437.  0.      0.00   0.00      1. 
 
 -15   0   0    0.67    0.15    4.47 1.0000  1438.  0.      0.00   0.00      1. 
 
  15  -1   0   -0.07    0.06   -1.17 1.0000  1439.  0.      0.00   0.00      1. 
 
 -15   1   0    0.75    1.13    0.66 1.0000  1440.  0.      0.00   0.00      1. 
 
 -15   1   0    0.18    0.79    0.23 1.0000  1441.  0.      0.00   0.00      1. 
 
 -15  -1   0    1.88    1.39    1.35 1.0000  1442.  0.      0.00   0.00      1. 
 
  15   1   0   -0.03    0.08   -0.38 1.0000  1443.  0.      0.00   0.00      1. 
 
  15  -1   0    0.01    0.07    0.14 1.0000  1444.  0.      0.00   0.00      1. 
 
  15   1   0    0.17    0.09    1.89 1.0000  1445.  0.      0.00   0.00      1. 
 
  15  -1   0    0.01    0.05    0.20 1.0000  1446.  0.      0.00   0.00      1. 
 
 -15  -1   0   -0.09    0.07   -1.29 1.0000  1447.  0.      0.00   0.00      1. 
 
 -15  -1   0    0.00    1.26    0.00 1.0000  1448.  0.      0.00   0.00      1. 
 
  15   1   0    0.02    0.05    0.40 1.0000  1449.  0.      0.00   0.00      1. 
 
  15   1   0   -0.11    0.08   -1.38 1.0000  1450.  0.      0.00   0.00      1. 
 
 -15  -1   0   -0.01    0.07   -0.14 1.0000  1451.  0.      0.00   0.00      1. 
 
 -15   1   0   -0.01    0.09   -0.11 1.0000  1452.  0.      0.00   0.00      1. 
 
 -15  -1   0   -0.13    0.11   -1.18 1.0000  1453.  0.      0.00   0.00      1. 
 
  15  -1   0   -0.01    0.05   -0.20 1.0000  1454.  0.      0.00   0.00      1. 
 
 -15  -2   0    0.03    0.06    0.50 1.0000  1455.  0.      0.00   0.00      1. 
 
 -15   2   0   -0.01    0.10   -0.10 1.0000  1456.  0.      0.00   0.00      1. 
 
  15  -2   0    0.04    0.06    0.67 1.0000  1457.  0.      0.00   0.00      1. 
 
  15  -2   0    0.18    0.09    2.00 1.0000  1458.  0.      0.00   0.00      1. 
 
 -15   2   0    1.66    0.77    2.16 1.0000  1459.  0.      0.00   0.00      1. 
 
 -15  -2   0   -0.08    0.11   -0.73 1.0000  1460.  0.      0.00   0.00      1. 
 
  15   2   0    0.04    0.13    0.31 1.0000  1461.  0.      0.00   0.00      1. 
 
 -15   2   0    0.73    0.96    0.76 1.0000  1462.  0.      0.00   0.00      1. 
 
  15  -2   0   -0.06    0.08   -0.75 1.0000  1463.  0.      0.00   0.00      1. 
 
  15   2   0    0.01    0.05    0.20 1.0000  1464.  0.      0.00   0.00      1. 
 
 -15   3   0    0.94    1.25    0.75 1.0000  1465.  0.      0.00   0.00      1. 
 
 -15   3   0    0.05    1.32    0.04 1.0000  1466.  0.      0.00   0.00      1. 
 
  15  -3   0   -0.01    0.07   -0.14 1.0000  1467.  0.      0.00   0.00      1. 
 
 -15   3   0   -0.02    0.11   -0.18 1.0000  1468.  0.      0.00   0.00      1. 
 
  15  -3   0    0.03    0.08    0.38 1.0000  1469.  0.      0.00   0.00      1. 
 
  15   3   0    0.02    0.07    0.29 1.0000  1470.  0.      0.00   0.00      1. 
 
 -15  -3   0    0.02    0.08    0.25 1.0000  1471.  0.      0.00   0.00      1. 
 
  15   3   0    0.00    0.12    0.00 1.0000  1472.  0.      0.00   0.00      1. 
 
 -15  -3   0   -0.07    0.12   -0.58 1.0000  1473.  0.      0.00   0.00      1. 
 
 -15   4   0    1.77    1.23    1.44 1.0000  1474.  0.      0.00   0.00      1. 
 
  15   4   0   -0.08    0.15   -0.53 1.0000  1475.  0.      0.00   0.00      1. 
 
 -15  -4   0    0.03    0.09    0.33 1.0000  1476.  0.      0.00   0.00      1. 
 
  15  -4   0   -0.03    0.08   -0.38 1.0000  1477.  0.      0.00   0.00      1. 
 
  15  -4   0    0.01    0.07    0.14 1.0000  1478.  0.      0.00   0.00      1. 
 
 -15   4   0    0.09    1.35    0.07 1.0000  1479.  0.      0.00   0.00      1. 
 
 -15  -4   0   -0.14    0.13   -1.08 1.0000  1480.  0.      0.00   0.00      1. 
 
  15   4   0    0.02    0.07    0.29 1.0000  1481.  0.      0.00   0.00      1. 
 
  15  -5   0    0.04    0.07    0.57 1.0000  1482.  0.      0.00   0.00      1. 
 
 -15   5   0   -0.33    1.16   -0.28 1.0000  1483.  0.      0.00   0.00      1. 
 
 -15   5   0   -0.24    1.58   -0.15 1.0000  1484.  0.      0.00   0.00      1. 
 
 -15  -5   0    0.02    0.06    0.33 1.0000  1485.  0.      0.00   0.00      1. 
 
  15  -5   0   -0.01    0.09   -0.11 1.0000  1486.  0.      0.00   0.00      1. 
 
  15  -5   0   -0.10    0.05   -2.00 1.0000  1487.  0.      0.00   0.00      1. 
 
  15   5   0   -0.02    0.07   -0.29 1.0000  1488.  0.      0.00   0.00      1. 
 
  15  -6   0   -0.02    0.06   -0.33 1.0000  1489.  0.      0.00   0.00      1. 
 
 -15  -6   0    0.03    0.07    0.43 1.0000  1490.  0.      0.00   0.00      1. 
 
  15  -6   0   -0.08    0.07   -1.14 1.0000  1491.  0.      0.00   0.00      1. 
 
  15  -6   0   -0.08    0.07   -1.14 1.0000  1492.  0.      0.00   0.00      1. 
 
  15  -7   0    0.12    0.05    2.40 1.0000  1493.  0.      0.00   0.00      1. 
 
  15  -7   0   -0.05    0.04   -1.25 1.0000  1494.  0.      0.00   0.00      1. 
 
  15  -7   0   -0.01    0.05   -0.20 1.0000  1495.  0.      0.00   0.00      1. 
 
 -15  -7   0    0.00    0.05    0.00 1.0000  1496.  0.      0.00   0.00      1. 
 
  15  -7   0    0.00    0.04    0.00 1.0000  1497.  0.      0.00   0.00      1. 
 
  16   0   0    7.28    0.39   18.67 1.0000  1498.  0.      0.00   0.00      1. 
 
 -16   0   0    7.37    0.43   17.14 1.0000  1499.  0.      0.00   0.00      1. 
 
  16   0   0    7.60    0.50   15.20 1.0000  1500.  0.      0.00   0.00      1. 
 
  16   0   0    7.77    0.42   18.50 1.0000  1501.  0.      0.00   0.00      1. 
 
 -16   0   0   11.71    2.93    4.00 1.0000  1502.  0.      0.00   0.00      1. 
 
 -16   0   0   11.92    3.95    3.02 1.0000  1503.  0.      0.00   0.00      1. 
 
 -16  -1   0    1.02    1.20    0.85 1.0000  1504.  0.      0.00   0.00      1. 
 
 -16  -1   0    4.06    2.16    1.88 1.0000  1505.  0.      0.00   0.00      1. 
 
  16  -1   0    1.60    0.24    6.67 1.0000  1506.  0.      0.00   0.00      1. 
 
 -16   1   0    7.17    2.04    3.51 1.0000  1507.  0.      0.00   0.00      1. 
 
 -16   1   0    2.85    1.59    1.79 1.0000  1508.  0.      0.00   0.00      1. 
 
  16  -1   0    2.06    0.36    5.72 1.0000  1509.  0.      0.00   0.00      1. 
 
  16   1   0    1.53    0.19    8.05 1.0000  1510.  0.      0.00   0.00      1. 
 
  16   1   0    1.63    0.19    8.58 1.0000  1511.  0.      0.00   0.00      1. 
 
  16  -1   0    1.83    0.21    8.71 1.0000  1512.  0.      0.00   0.00      1. 
 
 -16  -1   0    1.61    0.21    7.67 1.0000  1513.  0.      0.00   0.00      1. 
 
 -16   1   0    1.77    0.25    7.08 1.0000  1514.  0.      0.00   0.00      1. 
 
  16   1   0    1.51    0.34    4.44 1.0000  1515.  0.      0.00   0.00      1. 
 
  16  -1   0    1.74    0.18    9.67 1.0000  1516.  0.      0.00   0.00      1. 
 
  16   1   0    1.17    0.21    5.57 1.0000  1517.  0.      0.00   0.00      1. 
 
  16  -2   0    2.83    0.35    8.09 1.0000  1518.  0.      0.00   0.00      1. 
 
  16  -2   0    3.27    0.33    9.91 1.0000  1519.  0.      0.00   0.00      1. 
 
 -16   2   0    4.24    1.96    2.16 1.0000  1520.  0.      0.00   0.00      1. 
 
 -16   2   0    4.78    1.93    2.48 1.0000  1521.  0.      0.00   0.00      1. 
 
 -16  -2   0    3.17    0.26   12.19 1.0000  1522.  0.      0.00   0.00      1. 
 
  16   2   0    2.92    0.40    7.30 1.0000  1523.  0.      0.00   0.00      1. 
 
 -16  -2   0    3.04    0.36    8.44 1.0000  1524.  0.      0.00   0.00      1. 
 
  16   2   0    3.30    0.27   12.22 1.0000  1525.  0.      0.00   0.00      1. 
 
  16  -2   0    3.47    0.28   12.39 1.0000  1526.  0.      0.00   0.00      1. 
 
 -16   2   0    3.27    0.33    9.91 1.0000  1527.  0.      0.00   0.00      1. 
 
  16   2   0    2.79    0.23   12.13 1.0000  1528.  0.      0.00   0.00      1. 
 
  16  -2   0    3.16    0.25   12.64 1.0000  1529.  0.      0.00   0.00      1. 
 
 -16   3   0   19.09    3.61    5.29 1.0000  1530.  0.      0.00   0.00      1. 
 
  16  -3   0   22.05    0.84   26.25 1.0000  1531.  0.      0.00   0.00      1. 
 
  16  -3   0   21.83    0.81   26.95 1.0000  1532.  0.      0.00   0.00      1. 
 
  16   3   0   23.16    0.81   28.59 1.0000  1533.  0.      0.00   0.00      1. 
 
 -16   3   0   20.66    4.33    4.77 1.0000  1534.  0.      0.00   0.00      1. 
 
 -16  -3   0   22.18    0.77   28.81 1.0000  1535.  0.      0.00   0.00      1. 
 
 -16   3   0   22.38    0.97   23.07 1.0000  1536.  0.      0.00   0.00      1. 
 
  16   3   0   20.87    1.11   18.80 1.0000  1537.  0.      0.00   0.00      1. 
 
 -16   4   0   11.47    2.88    3.98 1.0000  1538.  0.      0.00   0.00      1. 
 
  16   4   0   13.42    0.53   25.32 1.0000  1539.  0.      0.00   0.00      1. 
 
 -16  -4   0   12.66    0.50   25.32 1.0000  1540.  0.      0.00   0.00      1. 
 
  16  -4   0   13.26    0.58   22.86 1.0000  1541.  0.      0.00   0.00      1. 
 
  16  -4   0   12.59    0.55   22.89 1.0000  1542.  0.      0.00   0.00      1. 
 
 -16  -4   0    7.88    0.74   10.65 1.0000  1543.  0.      0.00   0.00      1. 
 
  16  -4   0   12.88    0.66   19.52 1.0000  1544.  0.      0.00   0.00      1. 
 
 -16   4   0   10.73    3.45    3.11 1.0000  1545.  0.      0.00   0.00      1. 
 
 -16   5   0    3.59    2.98    1.20 1.0000  1546.  0.      0.00   0.00      1. 
 
  16   5   0    3.32    0.21   15.81 1.0000  1547.  0.      0.00   0.00      1. 
 
 -16  -5   0    3.66    0.24   15.25 1.0000  1548.  0.      0.00   0.00      1. 
 
  16  -5   0    3.52    0.32   11.00 1.0000  1549.  0.      0.00   0.00      1. 
 
  16  -5   0    3.46    0.25   13.84 1.0000  1550.  0.      0.00   0.00      1. 
 
  16  -6   0    7.67    0.44   17.43 1.0000  1551.  0.      0.00   0.00      1. 
 
  16  -6   0    8.44    0.39   21.64 1.0000  1552.  0.      0.00   0.00      1. 
 
  16  -6   0    7.76    0.37   20.97 1.0000  1553.  0.      0.00   0.00      1. 
 
 -16  -6   0    8.13    0.34   23.91 1.0000  1554.  0.      0.00   0.00      1. 
 
  16  -7   0   22.11    0.68   32.51 1.0000  1555.  0.      0.00   0.00      1. 
 
  16  -7   0   19.68    0.62   31.74 1.0000  1556.  0.      0.00   0.00      1. 
 
 -17   0   0    3.63    1.63    2.23 1.0000  1557.  0.      0.00   0.00      1. 
 
 -17   0   0    0.81    0.59    1.37 1.0000  1558.  0.      0.00   0.00      1. 
 
 -17   1   0    7.74    2.21    3.50 1.0000  1559.  0.      0.00   0.00      1. 
 
 -17   1   0    0.71    1.42    0.50 1.0000  1560.  0.      0.00   0.00      1. 
 
 -17  -1   0   -1.49    1.02   -1.46 1.0000  1561.  0.      0.00   0.00      1. 
 
 -17  -1   0    1.58    1.55    1.02 1.0000  1562.  0.      0.00   0.00      1. 
 
 -17   2   0    3.54    1.77    2.00 1.0000  1563.  0.      0.00   0.00      1. 
 
 -17   2   0    2.40    1.85    1.30 1.0000  1564.  0.      0.00   0.00      1. 
 
  17   3   0   -0.01    0.06   -0.17 1.0000  1565.  0.      0.00   0.00      1. 
 
 -17   3   0   -1.41    1.21   -1.17 1.0000  1566.  0.      0.00   0.00      1. 
 
 -17  -3   0    0.00    0.08    0.00 1.0000  1567.  0.      0.00   0.00      1. 
 
  17  -3   0    0.01    0.06    0.17 1.0000  1568.  0.      0.00   0.00      1. 
 
  17  -3   0   -0.03    0.06   -0.50 1.0000  1569.  0.      0.00   0.00      1. 
 
  17  -3   0    0.01    0.09    0.11 1.0000  1570.  0.      0.00   0.00      1. 
 
 -17   3   0    2.20    1.66    1.33 1.0000  1571.  0.      0.00   0.00      1. 
 
  17   3   0   -0.07    0.16   -0.44 1.0000  1572.  0.      0.00   0.00      1. 
 
 -17   3   0   -0.03    0.08   -0.38 1.0000  1573.  0.      0.00   0.00      1. 
 
 -17  -3   0    0.31    0.15    2.07 1.0000  1574.  0.      0.00   0.00      1. 
 
  17   4   0    0.01    0.07    0.14 1.0000  1575.  0.      0.00   0.00      1. 
 
  17  -4   0   -0.04    0.06   -0.67 1.0000  1576.  0.      0.00   0.00      1. 
 
  17  -4   0   -0.02    0.08   -0.25 1.0000  1577.  0.      0.00   0.00      1. 
 
 -17  -4   0   -0.05    0.08   -0.62 1.0000  1578.  0.      0.00   0.00      1. 
 
  17  -5   0    0.06    0.08    0.75 1.0000  1579.  0.      0.00   0.00      1. 
 
  17  -5   0    0.02    0.07    0.29 1.0000  1580.  0.      0.00   0.00      1. 
 
 -17  -5   0   -0.01    0.05   -0.20 1.0000  1581.  0.      0.00   0.00      1. 
 
  17  -6   0   -0.05    0.05   -1.00 1.0000  1582.  0.      0.00   0.00      1. 
 
  17  -6   0   -0.02    0.04   -0.50 1.0000  1583.  0.      0.00   0.00      1. 
 
  17  -6   0   -0.03    0.05   -0.60 1.0000  1584.  0.      0.00   0.00      1. 
 
 -17  -6   0    0.02    0.05    0.40 1.0000  1585.  0.      0.00   0.00      1. 
 
 -17  -7   0    0.03    0.04    0.75 1.0000  1586.  0.      0.00   0.00      1. 
 
  17  -7   0   -0.04    0.04   -1.00 1.0000  1587.  0.      0.00   0.00      1. 
 
  17  -7   0   -0.04    0.04   -1.00 1.0000  1588.  0.      0.00   0.00      1. 
 
 -18   0   0   -0.21    1.69   -0.12 1.0000  1589.  0.      0.00   0.00      1. 
 
 -18   0   0    0.03    0.10    0.30 1.0000  1590.  0.      0.00   0.00      1. 
 
  18   0   0    0.09    0.08    1.13 1.0000  1591.  0.      0.00   0.00      1. 
 
  18   0   0    0.06    0.07    0.86 1.0000  1592.  0.      0.00   0.00      1. 
 
  18   0   0   -0.07    0.10   -0.70 1.0000  1593.  0.      0.00   0.00      1. 
 
  18  -1   0   19.73    0.74   26.66 1.0000  1594.  0.      0.00   0.00      1. 
 
  18   1   0   13.44    1.27   10.58 1.0000  1595.  0.      0.00   0.00      1. 
 
 -18  -1   0   19.24    0.76   25.32 1.0000  1596.  0.      0.00   0.00      1. 
 
  18  -1   0   18.58    0.84   22.12 1.0000  1597.  0.      0.00   0.00      1. 
 
 -18   1   0   18.45    0.81   22.78 1.0000  1598.  0.      0.00   0.00      1. 
 
  18   1   0   19.84    0.74   26.81 1.0000  1599.  0.      0.00   0.00      1. 
 
  18   1   0   18.98    0.70   27.11 1.0000  1600.  0.      0.00   0.00      1. 
 
  18  -1   0   20.29    0.76   26.70 1.0000  1601.  0.      0.00   0.00      1. 
 
 -18   1   0   17.69    4.04    4.38 1.0000  1602.  0.      0.00   0.00      1. 
 
 -18   1   0   19.71    3.72    5.30 1.0000  1603.  0.      0.00   0.00      1. 
 
 -18   2   0    0.04    0.10    0.40 1.0000  1604.  0.      0.00   0.00      1. 
 
  18  -2   0   -0.01    0.10   -0.10 1.0000  1605.  0.      0.00   0.00      1. 
 
  18   2   0    0.09    0.07    1.29 1.0000  1606.  0.      0.00   0.00      1. 
 
  18  -2   0    0.01    0.07    0.14 1.0000  1607.  0.      0.00   0.00      1. 
 
  18  -2   0    0.06    0.06    1.00 1.0000  1608.  0.      0.00   0.00      1. 
 
 -18   2   0    2.40    1.26    1.90 1.0000  1609.  0.      0.00   0.00      1. 
 
  18  -2   0   -0.07    0.09   -0.78 1.0000  1610.  0.      0.00   0.00      1. 
 
 -18  -2   0    0.04    0.09    0.44 1.0000  1611.  0.      0.00   0.00      1. 
 
 -18   3   0    8.60    2.97    2.90 1.0000  1612.  0.      0.00   0.00      1. 
 
 -18   3   0    6.24    0.46   13.57 1.0000  1613.  0.      0.00   0.00      1. 
 
  18  -3   0    6.53    0.37   17.65 1.0000  1614.  0.      0.00   0.00      1. 
 
  18   3   0    6.10    0.34   17.94 1.0000  1615.  0.      0.00   0.00      1. 
 
 -18   3   0    4.28    2.11    2.03 1.0000  1616.  0.      0.00   0.00      1. 
 
  18  -3   0    6.43    0.38   16.92 1.0000  1617.  0.      0.00   0.00      1. 
 
  18  -3   0    6.07    0.44   13.80 1.0000  1618.  0.      0.00   0.00      1. 
 
 -18  -3   0    6.26    0.36   17.39 1.0000  1619.  0.      0.00   0.00      1. 
 
 -18  -4   0    2.50    0.20   12.50 1.0000  1620.  0.      0.00   0.00      1. 
 
  18  -4   0    2.73    0.22   12.41 1.0000  1621.  0.      0.00   0.00      1. 
 
  18   4   0    2.43    0.19   12.79 1.0000  1622.  0.      0.00   0.00      1. 
 
  18  -4   0    2.57    0.27    9.52 1.0000  1623.  0.      0.00   0.00      1. 
 
  18  -4   0    2.57    0.23   11.17 1.0000  1624.  0.      0.00   0.00      1. 
 
  18  -5   0    0.09    0.08    1.13 1.0000  1625.  0.      0.00   0.00      1. 
 
  18  -5   0    0.20    0.08    2.50 1.0000  1626.  0.      0.00   0.00      1. 
 
 -18  -5   0    0.27    0.07    3.86 1.0000  1627.  0.      0.00   0.00      1. 
 
  18  -5   0    0.30    0.09    3.33 1.0000  1628.  0.      0.00   0.00      1. 
 
  18  -6   0    9.45    0.34   27.79 1.0000  1629.  0.      0.00   0.00      1. 
 
  18  -6   0    8.43    0.35   24.09 1.0000  1630.  0.      0.00   0.00      1. 
 
  18  -6   0    9.30    0.36   25.83 1.0000  1631.  0.      0.00   0.00      1. 
 
 -19   0   0    5.34    2.89    1.85 1.0000  1632.  0.      0.00   0.00      1. 
 
  19  -1   0    0.00    0.05    0.00 1.0000  1633.  0.      0.00   0.00      1. 
 
 -19  -1   0   -0.04    0.06   -0.67 1.0000  1634.  0.      0.00   0.00      1. 
 
 -19   1   0   -0.02    0.10   -0.20 1.0000  1635.  0.      0.00   0.00      1. 
 
  19  -1   0   -0.12    0.10   -1.20 1.0000  1636.  0.      0.00   0.00      1. 
 
  19  -1   0    0.02    0.06    0.33 1.0000  1637.  0.      0.00   0.00      1. 
 
  19   1   0    0.04    0.06    0.67 1.0000  1638.  0.      0.00   0.00      1. 
 
 -19   1   0    1.73    1.91    0.91 1.0000  1639.  0.      0.00   0.00      1. 
 
 -19   2   0   -0.01    0.07   -0.14 1.0000  1640.  0.      0.00   0.00      1. 
 
  19  -2   0   -0.02    0.06   -0.33 1.0000  1641.  0.      0.00   0.00      1. 
 
  19   2   0    0.00    0.05    0.00 1.0000  1642.  0.      0.00   0.00      1. 
 
 -19  -2   0   -0.05    0.08   -0.62 1.0000  1643.  0.      0.00   0.00      1. 
 
  19  -2   0   -0.05    0.10   -0.50 1.0000  1644.  0.      0.00   0.00      1. 
 
  19  -2   0   -0.03    0.07   -0.43 1.0000  1645.  0.      0.00   0.00      1. 
 
  19  -3   0   -0.02    0.04   -0.50 1.0000  1646.  0.      0.00   0.00      1. 
 
  19   3   0   -0.04    0.06   -0.67 1.0000  1647.  0.      0.00   0.00      1. 
 
 -19  -3   0   -0.01    0.06   -0.17 1.0000  1648.  0.      0.00   0.00      1. 
 
  19  -3   0    0.17    0.15    1.13 1.0000  1649.  0.      0.00   0.00      1. 
 
  19  -4   0   -0.03    0.05   -0.60 1.0000  1650.  0.      0.00   0.00      1. 
 
  19  -4   0    0.04    0.07    0.57 1.0000  1651.  0.      0.00   0.00      1. 
 
 -19  -4   0   -0.02    0.06   -0.33 1.0000  1652.  0.      0.00   0.00      1. 
 
  19   4   0   -0.02    0.05   -0.40 1.0000  1653.  0.      0.00   0.00      1. 
 
  19  -5   0    0.00    0.05    0.00 1.0000  1654.  0.      0.00   0.00      1. 
 
  19  -5   0   -0.03    0.03   -1.00 1.0000  1655.  0.      0.00   0.00      1. 
 
 -19  -5   0   -0.03    0.04   -0.75 1.0000  1656.  0.      0.00   0.00      1. 
 
 -20   0   0    0.19    0.11    1.73 1.0000  1657.  0.      0.00   0.00      1. 
 
  20   0   0    0.20    0.08    2.50 1.0000  1658.  0.      0.00   0.00      1. 
 
  20   1   0   11.19    0.49   22.84 1.0000  1659.  0.      0.00   0.00      1. 
 
  20  -1   0   11.94    0.51   23.41 1.0000  1660.  0.      0.00   0.00      1. 
 
 -20  -1   0   11.72    0.55   21.31 1.0000  1661.  0.      0.00   0.00      1. 
 
  20   2   0   -0.04    0.05   -0.80 1.0000  1662.  0.      0.00   0.00      1. 
 
 -20  -2   0   -0.01    0.05   -0.20 1.0000  1663.  0.      0.00   0.00      1. 
 
 -20   2   0   -0.02    0.10   -0.20 1.0000  1664.  0.      0.00   0.00      1. 
 
  20  -2   0    0.04    0.05    0.80 1.0000  1665.  0.      0.00   0.00      1. 
 
  20  -3   0    2.33    0.28    8.32 1.0000  1666.  0.      0.00   0.00      1. 
 
  20   3   0    2.50    0.18   13.89 1.0000  1667.  0.      0.00   0.00      1. 
 
  20  -3   0    2.48    0.21   11.81 1.0000  1668.  0.      0.00   0.00      1. 
 
 -20  -3   0    2.60    0.21   12.38 1.0000  1669.  0.      0.00   0.00      1. 
 
  20  -3   0    2.41    0.20   12.05 1.0000  1670.  0.      0.00   0.00      1. 
 
  20   4   0    0.00    0.04    0.00 1.0000  1671.  0.      0.00   0.00      1. 
 
  20  -4   0    0.02    0.06    0.33 1.0000  1672.  0.      0.00   0.00      1. 
 
  20  -4   0    0.01    0.06    0.17 1.0000  1673.  0.      0.00   0.00      1. 
 
 -20  -4   0    0.00    0.05    0.00 1.0000  1674.  0.      0.00   0.00      1. 
 
  20  -5   0    3.50    0.20   17.50 1.0000  1675.  0.      0.00   0.00      1. 
 
  20  -5   0    2.57    0.16   16.06 1.0000  1676.  0.      0.00   0.00      1. 
 
 -20  -5   0    3.73    0.19   19.63 1.0000  1677.  0.      0.00   0.00      1. 
 
  21   0   0    0.02    0.07    0.29 1.0000  1678.  0.      0.00   0.00      1. 
 
 -21   0   0   -0.01    0.07   -0.14 1.0000  1679.  0.      0.00   0.00      1. 
 
 -21   1   0    0.00    0.10    0.00 1.0000  1680.  0.      0.00   0.00      1. 
 
 -21  -1   0    0.01    0.07    0.14 1.0000  1681.  0.      0.00   0.00      1. 
 
  21  -1   0   -0.02    0.09   -0.22 1.0000  1682.  0.      0.00   0.00      1. 
 
  21  -2   0    0.00    0.04    0.00 1.0000  1683.  0.      0.00   0.00      1. 
 
  21   2   0    0.00    0.04    0.00 1.0000  1684.  0.      0.00   0.00      1. 
 
 -21  -2   0   -0.05    0.08   -0.62 1.0000  1685.  0.      0.00   0.00      1. 
 
  21  -2   0   -0.07    0.05   -1.40 1.0000  1686.  0.      0.00   0.00      1. 
 
  21  -3   0    0.00    0.04    0.00 1.0000  1687.  0.      0.00   0.00      1. 
 
 -21  -3   0   -0.05    0.05   -1.00 1.0000  1688.  0.      0.00   0.00      1. 
 
  21   3   0   -0.01    0.04   -0.25 1.0000  1689.  0.      0.00   0.00      1. 
 
  21  -3   0    0.00    0.06    0.00 1.0000  1690.  0.      0.00   0.00      1. 
 
 -21  -4   0    0.00    0.04    0.00 1.0000  1691.  0.      0.00   0.00      1. 
 
  21  -4   0   -0.01    0.03   -0.33 1.0000  1692.  0.      0.00   0.00      1. 
 
 -22   0   0    0.01    0.06    0.17 1.0000  1693.  0.      0.00   0.00      1. 
 
  22   0   0    0.06    0.05    1.20 1.0000  1694.  0.      0.00   0.00      1. 
 
 -22   1   0    0.01    0.06    0.17 1.0000  1695.  0.      0.00   0.00      1. 
 
  22  -1   0    0.00    0.05    0.00 1.0000  1696.  0.      0.00   0.00      1. 
 
 -22  -1   0    0.06    0.07    0.86 1.0000  1697.  0.      0.00   0.00      1. 
 
  22   1   0    0.06    0.05    1.20 1.0000  1698.  0.      0.00   0.00      1. 
 
  22  -2   0    2.75    0.18   15.28 1.0000  1699.  0.      0.00   0.00      1. 
 
 -22  -2   0    2.48    0.18   13.78 1.0000  1700.  0.      0.00   0.00      1. 
 
  22   2   0    2.22    0.15   14.80 1.0000  1701.  0.      0.00   0.00      1. 
 
  22  -3   0    1.21    0.14    8.64 1.0000  1702.  0.      0.00   0.00      1. 
 
  22   3   0    1.06    0.09   11.78 1.0000  1703.  0.      0.00   0.00      1. 
 
 -22  -3   0    1.27    0.12   10.58 1.0000  1704.  0.      0.00   0.00      1. 
 
 -23   0   0    0.02    0.04    0.50 1.0000  1705.  0.      0.00   0.00      1. 
 
  23   0   0    0.03    0.06    0.50 1.0000  1706.  0.      0.00   0.00      1. 
 
  23  -1   0    0.03    0.03    1.00 1.0000  1707.  0.      0.00   0.00      1. 
 
  23   1   0   -0.01    0.03   -0.33 1.0000  1708.  0.      0.00   0.00      1. 
 
   0  -1  -1    0.00    0.01    0.00 1.0000  1711.  0.      0.00   0.00      1. 
 
   0  -1   1    0.00    0.02    0.00 1.0000  1712.  0.      0.00   0.00      1. 
 
   0   1   1   -0.03    0.11   -0.27 1.0000  1713.  0.      0.00   0.00      1. 
 
   0   1   1    0.10    0.13    0.77 1.0000  1714.  0.      0.00   0.00      1. 
 
   0   1  -1    0.14    0.04    3.50 1.0000  1715.  0.      0.00   0.00      1. 
 
   0  -1  -1    0.00    0.01    0.00 1.0000  1716.  0.      0.00   0.00      1. 
 
   0   1  -1    0.12    0.16    0.75 1.0000  1717.  0.      0.00   0.00      1. 
 
   0   1   1    0.11    0.09    1.22 1.0000  1718.  0.      0.00   0.00      1. 
 
   0   1  -1    0.00    0.03    0.00 1.0000  1719.  0.      0.00   0.00      1. 
 
   0   1  -1   -0.08    0.12   -0.67 1.0000  1720.  0.      0.00   0.00      1. 
 
   0   1   1    0.05    0.19    0.26 1.0000  1721.  0.      0.00   0.00      1. 
 
   0  -1   1    0.03    0.03    1.00 1.0000  1722.  0.      0.00   0.00      1. 
 
   0   2   1  921.33   27.29   33.76 1.0000  1723.  0.      0.00   0.00      1. 
 
   0   2  -1  936.89   27.77   33.74 1.0000  1724.  0.      0.00   0.00      1. 
 
   0  -2   1 1000.00   25.74   38.85 1.0000  1725.  0.      0.00   0.00      1. 
 
   0  -2   1  982.67   28.87   34.04 1.0000  1726.  0.      0.00   0.00      1. 
 
   0   3  -1    0.02    0.05    0.40 1.0000  1727.  0.      0.00   0.00      1. 
 
   0   3  -1   -0.05    0.23   -0.22 1.0000  1728.  0.      0.00   0.00      1. 
 
   0   3  -1   -0.14    0.17   -0.82 1.0000  1729.  0.      0.00   0.00      1. 
 
   0  -3   1   -0.01    0.03   -0.33 1.0000  1730.  0.      0.00   0.00      1. 
 
   0  -3  -1    0.03    0.03    1.00 1.0000  1731.  0.      0.00   0.00      1. 
 
   0   3   1    0.06    0.29    0.21 1.0000  1732.  0.      0.00   0.00      1. 
 
   0   3   1    0.10    0.28    0.36 1.0000  1733.  0.      0.00   0.00      1. 
 
   0   3   1   -0.33    0.87   -0.38 1.0000  1734.  0.      0.00   0.00      1. 
 
   0   3  -1    0.04    0.05    0.80 1.0000  1735.  0.      0.00   0.00      1. 
 
   0  -3   1   -0.01    0.04   -0.25 1.0000  1736.  0.      0.00   0.00      1. 
 
   0  -3  -1    0.02    0.04    0.50 1.0000  1737.  0.      0.00   0.00      1. 
 
   0   4  -1  140.35    8.93   15.72 1.0000  1738.  0.      0.00   0.00      1. 
 
   0   4  -1  139.15    3.63   38.33 1.0000  1739.  0.      0.00   0.00      1. 
 
   0  -4   1  142.72    3.91   36.50 1.0000  1740.  0.      0.00   0.00      1. 
 
   0  -4  -1  133.46    3.85   34.66 1.0000  1741.  0.      0.00   0.00      1. 
 
   0   4  -1  142.45    8.06   17.67 1.0000  1742.  0.      0.00   0.00      1. 
 
   0  -4   1  137.19    3.65   37.59 1.0000  1743.  0.      0.00   0.00      1. 
 
   0   5   1    0.00    0.04    0.00 1.0000  1744.  0.      0.00   0.00      1. 
 
   0  -5   1   -0.04    0.06   -0.67 1.0000  1745.  0.      0.00   0.00      1. 
 
   0  -5  -1    0.02    0.04    0.50 1.0000  1746.  0.      0.00   0.00      1. 
 
   0  -5   1   -0.03    0.03   -1.00 1.0000  1747.  0.      0.00   0.00      1. 
 
   0   5   1    0.31    0.40    0.78 1.0000  1748.  0.      0.00   0.00      1. 
 
   0   5  -1    0.07    0.04    1.75 1.0000  1749.  0.      0.00   0.00      1. 
 
   0  -5  -1   -0.01    0.04   -0.25 1.0000  1750.  0.      0.00   0.00      1. 
 
   0  -5   1    0.05    0.05    1.00 1.0000  1751.  0.      0.00   0.00      1. 
 
   0   5   1    0.66    0.61    1.08 1.0000  1752.  0.      0.00   0.00      1. 
 
   0  -6  -1   11.52    0.50   23.04 1.0000  1753.  0.      0.00   0.00      1. 
 
   0  -6  -1   10.94    0.44   24.86 1.0000  1754.  0.      0.00   0.00      1. 
 
   0   6  -1   11.15    2.31    4.83 1.0000  1755.  0.      0.00   0.00      1. 
 
   0   6  -1   10.59    0.45   23.53 1.0000  1756.  0.      0.00   0.00      1. 
 
   0   6  -1    8.31    2.12    3.92 1.0000  1757.  0.      0.00   0.00      1. 
 
   0  -6   1   11.05    0.44   25.11 1.0000  1758.  0.      0.00   0.00      1. 
 
   0  -6   1   10.71    0.50   21.42 1.0000  1759.  0.      0.00   0.00      1. 
 
   0  -6   1   10.08    0.44   22.91 1.0000  1760.  0.      0.00   0.00      1. 
 
   0   6   1    9.96    2.30    4.33 1.0000  1761.  0.      0.00   0.00      1. 
 
   0   6   1   11.11    0.43   25.84 1.0000  1762.  0.      0.00   0.00      1. 
 
   0   6  -1   10.98    0.44   24.95 1.0000  1763.  0.      0.00   0.00      1. 
 
   0   6   1   10.21    2.04    5.00 1.0000  1764.  0.      0.00   0.00      1. 
 
   0  -6   1   11.23    0.81   13.86 1.0000  1765.  0.      0.00   0.00      1. 
 
   0   6   1   10.38    0.45   23.07 1.0000  1766.  0.      0.00   0.00      1. 
 
   0   7   1    0.02    0.04    0.50 1.0000  1767.  0.      0.00   0.00      1. 
 
   0  -7  -1    0.03    0.05    0.60 1.0000  1768.  0.      0.00   0.00      1. 
 
   0   7   1    0.05    0.74    0.07 1.0000  1769.  0.      0.00   0.00      1. 
 
   0   7   1    0.02    0.04    0.50 1.0000  1770.  0.      0.00   0.00      1. 
 
   0  -7  -1   -0.03    0.06   -0.50 1.0000  1771.  0.      0.00   0.00      1. 
 
   0   7  -1    0.02    0.07    0.29 1.0000  1772.  0.      0.00   0.00      1. 
 
   0   7  -1   -0.01    0.04   -0.25 1.0000  1773.  0.      0.00   0.00      1. 
 
   0  -7   1   -0.01    0.06   -0.17 1.0000  1774.  0.      0.00   0.00      1. 
 
   0  -7   1   -0.02    0.05   -0.40 1.0000  1775.  0.      0.00   0.00      1. 
 
   0  -8  -1    0.99    0.15    6.60 1.0000  1776.  0.      0.00   0.00      1. 
 
   0  -8  -1    1.10    0.19    5.79 1.0000  1777.  0.      0.00   0.00      1. 
 
   0   8   1    0.63    0.83    0.76 1.0000  1778.  0.      0.00   0.00      1. 
 
   0  -8   1    1.10    0.14    7.86 1.0000  1779.  0.      0.00   0.00      1. 
 
   0  -8   1    1.28    0.17    7.53 1.0000  1780.  0.      0.00   0.00      1. 
 
   0  -8   1    1.21    0.18    6.72 1.0000  1781.  0.      0.00   0.00      1. 
 
   0   8  -1    1.26    0.33    3.82 1.0000  1782.  0.      0.00   0.00      1. 
 
   0  -8  -1    1.14    0.14    8.14 1.0000  1783.  0.      0.00   0.00      1. 
 
   0  -9   1    0.05    0.04    1.25 1.0000  1784.  0.      0.00   0.00      1. 
 
   0  -9   1   -0.01    0.07   -0.14 1.0000  1785.  0.      0.00   0.00      1. 
 
   0  -9  -1   -0.08    0.05   -1.60 1.0000  1786.  0.      0.00   0.00      1. 
 
   0   9  -1    0.06    0.06    1.00 1.0000  1787.  0.      0.00   0.00      1. 
 
   0  -9   1   -0.09    0.06   -1.50 1.0000  1788.  0.      0.00   0.00      1. 
 
   0  -9  -1    0.02    0.05    0.40 1.0000  1789.  0.      0.00   0.00      1. 
 
   0   9  -1   -0.92    0.99   -0.93 1.0000  1790.  0.      0.00   0.00      1. 
 
   0   9   1   -0.05    0.05   -1.00 1.0000  1791.  0.      0.00   0.00      1. 
 
   0 -10   1   10.16    0.47   21.62 1.0000  1792.  0.      0.00   0.00      1. 
 
   0  10   1   10.25    0.30   34.17 1.0000  1793.  0.      0.00   0.00      1. 
 
   0 -10  -1   10.37    0.33   31.42 1.0000  1794.  0.      0.00   0.00      1. 
 
   0 -10  -1    9.34    0.36   25.94 1.0000  1795.  0.      0.00   0.00      1. 
 
   0 -10   1    8.36    0.33   25.33 1.0000  1796.  0.      0.00   0.00      1. 
 
   1   0   1    0.00    0.07    0.00 1.0000  1797.  0.      0.00   0.00      1. 
 
   1   0  -1    0.01    0.01    1.00 1.0000  1798.  0.      0.00   0.00      1. 
 
  -1   0   1    0.03    0.01    3.00 1.0000  1799.  0.      0.00   0.00      1. 
 
   1   0   1    0.01    0.02    0.50 1.0000  1800.  0.      0.00   0.00      1. 
 
  -1   0   1    0.21    0.06    3.50 1.0000  1801.  0.      0.00   0.00      1. 
 
  -1   0  -1    0.16    0.03    5.33 1.0000  1802.  0.      0.00   0.00      1. 
 
   1   0   1    0.00    0.01    0.00 1.0000  1803.  0.      0.00   0.00      1. 
 
  -1   0   1    0.18    0.08    2.25 1.0000  1804.  0.      0.00   0.00      1. 
 
   1   0  -1    0.02    0.01    2.00 1.0000  1805.  0.      0.00   0.00      1. 
 
   1   0   1    0.01    0.01    1.00 1.0000  1806.  0.      0.00   0.00      1. 
 
  -1   0  -1    0.01    0.01    1.00 1.0000  1807.  0.      0.00   0.00      1. 
 
  -1   1  -1   47.72    2.87   16.63 1.0000  1808.  0.      0.00   0.00      1. 
 
   1   1   1   45.76    2.45   18.68 1.0000  1809.  0.      0.00   0.00      1. 
 
  -1  -1   1   50.23    2.99   16.80 1.0000  1810.  0.      0.00   0.00      1. 
 
  -1  -1   1   47.15    1.93   24.43 1.0000  1811.  0.      0.00   0.00      1. 
 
  -1  -1   1   41.31    1.32   31.30 1.0000  1812.  0.      0.00   0.00      1. 
 
  -1   1  -1   47.42    1.29   36.76 1.0000  1813.  0.      0.00   0.00      1. 
 
  -1   1  -1   47.12    1.29   36.53 1.0000  1814.  0.      0.00   0.00      1. 
 
   1   1   1   47.54    2.25   21.13 1.0000  1815.  0.      0.00   0.00      1. 
 
  -1   1  -1   50.76    2.60   19.52 1.0000  1816.  0.      0.00   0.00      1. 
 
   1   1  -1   46.60    2.65   17.58 1.0000  1817.  0.      0.00   0.00      1. 
 
   1  -1   1   49.53    1.90   26.07 1.0000  1818.  0.      0.00   0.00      1. 
 
   1   1  -1   47.21    1.29   36.60 1.0000  1819.  0.      0.00   0.00      1. 
 
  -1   1   1   47.36    2.01   23.56 1.0000  1820.  0.      0.00   0.00      1. 
 
   1  -1   1   48.77    2.81   17.36 1.0000  1821.  0.      0.00   0.00      1. 
 
  -1   1   1   48.73    1.53   31.85 1.0000  1822.  0.      0.00   0.00      1. 
 
  -1   1   1   49.94    2.29   21.81 1.0000  1823.  0.      0.00   0.00      1. 
 
   1   1  -1   45.72    1.31   34.90 1.0000  1824.  0.      0.00   0.00      1. 
 
   1   1  -1   46.80    2.96   15.81 1.0000  1825.  0.      0.00   0.00      1. 
 
  -1  -1  -1   45.90    1.27   36.14 1.0000  1826.  0.      0.00   0.00      1. 
 
  -1   1   1   48.16    2.06   23.38 1.0000  1827.  0.      0.00   0.00      1. 
 
   1   2   1   33.04    2.30   14.37 1.0000  1828.  0.      0.00   0.00      1. 
 
   1   2   1   23.50    2.35   10.00 1.0000  1829.  0.      0.00   0.00      1. 
 
  -1   2  -1   31.46    0.94   33.47 1.0000  1830.  0.      0.00   0.00      1. 
 
  -1   2  -1   31.75    2.98   10.65 1.0000  1831.  0.      0.00   0.00      1. 
 
   1   2   1   22.46    1.48   15.18 1.0000  1832.  0.      0.00   0.00      1. 
 
   1  -2  -1   29.37    0.89   33.00 1.0000  1833.  0.      0.00   0.00      1. 
 
  -1  -2   1   30.40    2.98   10.20 1.0000  1834.  0.      0.00   0.00      1. 
 
  -1  -2   1   32.78    0.97   33.79 1.0000  1835.  0.      0.00   0.00      1. 
 
  -1  -2   1   30.49    1.81   16.85 1.0000  1836.  0.      0.00   0.00      1. 
 
  -1   2  -1   31.30    0.92   34.02 1.0000  1837.  0.      0.00   0.00      1. 
 
   1   2   1   31.36    2.56   12.25 1.0000  1838.  0.      0.00   0.00      1. 
 
   1   2   1   32.30    0.85   38.00 1.0000  1839.  0.      0.00   0.00      1. 
 
   1   2   1   31.19    0.85   36.69 1.0000  1840.  0.      0.00   0.00      1. 
 
  -1   2  -1   31.67    2.60   12.18 1.0000  1841.  0.      0.00   0.00      1. 
 
  -1  -2   1   29.82    0.85   35.08 1.0000  1842.  0.      0.00   0.00      1. 
 
   1   2  -1   29.84    0.97   30.76 1.0000  1843.  0.      0.00   0.00      1. 
 
  -1   2   1   31.52    2.19   14.39 1.0000  1844.  0.      0.00   0.00      1. 
 
   1  -2   1   30.28    1.80   16.82 1.0000  1845.  0.      0.00   0.00      1. 
 
  -1   2   1   31.29    1.50   20.86 1.0000  1846.  0.      0.00   0.00      1. 
 
  -1   2   1   31.14    2.39   13.03 1.0000  1847.  0.      0.00   0.00      1. 
 
  -1   2   1   33.91    2.59   13.09 1.0000  1848.  0.      0.00   0.00      1. 
 
   1  -2   1   29.81    0.85   35.07 1.0000  1849.  0.      0.00   0.00      1. 
 
  -1  -2  -1   29.84    0.98   30.45 1.0000  1850.  0.      0.00   0.00      1. 
 
   1   2  -1   32.81    0.95   34.54 1.0000  1851.  0.      0.00   0.00      1. 
 
   1  -2   1   30.80    0.93   33.12 1.0000  1852.  0.      0.00   0.00      1. 
 
   1  -2   1   32.20    2.99   10.77 1.0000  1853.  0.      0.00   0.00      1. 
 
  -1   3  -1  135.29    6.99   19.35 1.0000  1854.  0.      0.00   0.00      1. 
 
  -1  -3   1  127.13    7.95   15.99 1.0000  1855.  0.      0.00   0.00      1. 
 
  -1  -3   1  131.02    5.45   24.04 1.0000  1856.  0.      0.00   0.00      1. 
 
   1   3   1  137.34    7.14   19.24 1.0000  1857.  0.      0.00   0.00      1. 
 
  -1  -3   1  136.10    3.52   38.66 1.0000  1858.  0.      0.00   0.00      1. 
 
  -1   3  -1  142.93    3.59   39.81 1.0000  1859.  0.      0.00   0.00      1. 
 
   1   3   1  137.29    6.45   21.29 1.0000  1860.  0.      0.00   0.00      1. 
 
   1  -3  -1  135.04    3.64   37.10 1.0000  1861.  0.      0.00   0.00      1. 
 
   1   3   1  156.89   11.98   13.10 1.0000  1862.  0.      0.00   0.00      1. 
 
  -1  -3   1  139.40    3.72   37.47 1.0000  1863.  0.      0.00   0.00      1. 
 
   1  -3  -1  130.17    3.50   37.19 1.0000  1864.  0.      0.00   0.00      1. 
 
  -1   3  -1  145.64    8.17   17.83 1.0000  1865.  0.      0.00   0.00      1. 
 
  -1   3   1  142.73    6.48   22.03 1.0000  1866.  0.      0.00   0.00      1. 
 
  -1   3   1  128.06    6.84   18.72 1.0000  1867.  0.      0.00   0.00      1. 
 
   1  -3   1  132.82    3.53   37.63 1.0000  1868.  0.      0.00   0.00      1. 
 
  -1   3   1  134.10    4.82   27.82 1.0000  1869.  0.      0.00   0.00      1. 
 
  -1   3   1  137.63    7.13   19.30 1.0000  1870.  0.      0.00   0.00      1. 
 
  -1  -3  -1  134.48    3.51   38.31 1.0000  1871.  0.      0.00   0.00      1. 
 
  -1  -3  -1  136.60    3.70   36.92 1.0000  1872.  0.      0.00   0.00      1. 
 
   1   3  -1  130.06    6.98   18.63 1.0000  1873.  0.      0.00   0.00      1. 
 
   1   3  -1  134.33    7.89   17.03 1.0000  1874.  0.      0.00   0.00      1. 
 
  -1   4  -1    0.71    0.09    7.89 1.0000  1875.  0.      0.00   0.00      1. 
 
  -1   4  -1    0.95    0.69    1.38 1.0000  1876.  0.      0.00   0.00      1. 
 
  -1   4  -1    0.89    0.68    1.31 1.0000  1877.  0.      0.00   0.00      1. 
 
   1  -4  -1    0.56    0.13    4.31 1.0000  1878.  0.      0.00   0.00      1. 
 
  -1  -4   1    0.63    0.17    3.71 1.0000  1879.  0.      0.00   0.00      1. 
 
  -1  -4   1    0.72    0.11    6.55 1.0000  1880.  0.      0.00   0.00      1. 
 
  -1  -4   1    0.72    0.08    9.00 1.0000  1881.  0.      0.00   0.00      1. 
 
   1   4  -1    1.21    0.65    1.86 1.0000  1882.  0.      0.00   0.00      1. 
 
   1  -4   1    0.68    0.11    6.18 1.0000  1883.  0.      0.00   0.00      1. 
 
   1   4  -1    0.72    0.13    5.54 1.0000  1884.  0.      0.00   0.00      1. 
 
  -1  -4  -1    0.72    0.08    9.00 1.0000  1885.  0.      0.00   0.00      1. 
 
  -1  -4  -1    0.61    0.14    4.36 1.0000  1886.  0.      0.00   0.00      1. 
 
  -1   4   1    0.76    0.57    1.33 1.0000  1887.  0.      0.00   0.00      1. 
 
  -1   4   1    0.60    0.67    0.90 1.0000  1888.  0.      0.00   0.00      1. 
 
  -1  -4  -1    0.69    0.10    6.90 1.0000  1889.  0.      0.00   0.00      1. 
 
   1   4  -1    0.75    0.56    1.34 1.0000  1890.  0.      0.00   0.00      1. 
 
   1  -4   1    0.48    0.13    3.69 1.0000  1891.  0.      0.00   0.00      1. 
 
  -1   5  -1   30.90    0.95   32.53 1.0000  1892.  0.      0.00   0.00      1. 
 
  -1   5  -1   32.79    4.51    7.27 1.0000  1893.  0.      0.00   0.00      1. 
 
  -1  -5   1   31.48    1.01   31.17 1.0000  1894.  0.      0.00   0.00      1. 
 
  -1   5  -1   30.97    3.87    8.00 1.0000  1895.  0.      0.00   0.00      1. 
 
  -1  -5   1   31.96    0.95   33.64 1.0000  1896.  0.      0.00   0.00      1. 
 
   1  -5  -1   32.95    1.02   32.30 1.0000  1897.  0.      0.00   0.00      1. 
 
  -1  -5   1   31.70    1.27   24.96 1.0000  1898.  0.      0.00   0.00      1. 
 
   1  -5  -1   31.20    0.96   32.50 1.0000  1899.  0.      0.00   0.00      1. 
 
   1   5   1   32.58    0.95   34.29 1.0000  1900.  0.      0.00   0.00      1. 
 
  -1  -5   1   33.70    1.03   32.72 1.0000  1901.  0.      0.00   0.00      1. 
 
   1   5   1   32.37    3.51    9.22 1.0000  1902.  0.      0.00   0.00      1. 
 
   1   5   1   32.93    4.11    8.01 1.0000  1903.  0.      0.00   0.00      1. 
 
  -1   5   1   30.80    0.94   32.77 1.0000  1904.  0.      0.00   0.00      1. 
 
   1  -5   1   33.17    1.04   31.89 1.0000  1905.  0.      0.00   0.00      1. 
 
  -1  -5  -1   32.46    1.00   32.46 1.0000  1906.  0.      0.00   0.00      1. 
 
  -1   5   1   31.50    3.58    8.80 1.0000  1907.  0.      0.00   0.00      1. 
 
   1   5  -1   33.04    4.52    7.31 1.0000  1908.  0.      0.00   0.00      1. 
 
   1  -5   1   30.47    0.96   31.74 1.0000  1909.  0.      0.00   0.00      1. 
 
  -1   5   1   32.19    4.12    7.81 1.0000  1910.  0.      0.00   0.00      1. 
 
   1  -5   1   30.85    1.24   24.88 1.0000  1911.  0.      0.00   0.00      1. 
 
  -1  -5  -1   32.52    0.96   33.88 1.0000  1912.  0.      0.00   0.00      1. 
 
   1   5  -1   31.59    3.85    8.21 1.0000  1913.  0.      0.00   0.00      1. 
 
  -1   6  -1    1.11    1.02    1.09 1.0000  1914.  0.      0.00   0.00      1. 
 
  -1   6  -1    2.18    0.19   11.47 1.0000  1915.  0.      0.00   0.00      1. 
 
  -1  -6   1    2.08    0.33    6.30 1.0000  1916.  0.      0.00   0.00      1. 
 
  -1  -6   1    2.44    0.22   11.09 1.0000  1917.  0.      0.00   0.00      1. 
 
   1   6   1    2.31    0.18   12.83 1.0000  1918.  0.      0.00   0.00      1. 
 
   1   6   1    2.46    0.18   13.67 1.0000  1919.  0.      0.00   0.00      1. 
 
  -1   6  -1    1.45    1.17    1.24 1.0000  1920.  0.      0.00   0.00      1. 
 
  -1  -6   1    2.49    0.20   12.45 1.0000  1921.  0.      0.00   0.00      1. 
 
  -1  -6   1    2.33    0.18   12.94 1.0000  1922.  0.      0.00   0.00      1. 
 
  -1   6  -1    2.32    0.19   12.21 1.0000  1923.  0.      0.00   0.00      1. 
 
   1  -6  -1    2.57    0.23   11.17 1.0000  1924.  0.      0.00   0.00      1. 
 
   1  -6  -1    2.24    0.18   12.44 1.0000  1925.  0.      0.00   0.00      1. 
 
   1  -6   1    2.23    0.20   11.15 1.0000  1926.  0.      0.00   0.00      1. 
 
  -1   6   1    2.24    0.19   11.79 1.0000  1927.  0.      0.00   0.00      1. 
 
  -1  -6  -1    2.41    0.21   11.48 1.0000  1928.  0.      0.00   0.00      1. 
 
   1  -6   1    2.47    0.22   11.23 1.0000  1929.  0.      0.00   0.00      1. 
 
   1  -6   1    2.38    0.19   12.53 1.0000  1930.  0.      0.00   0.00      1. 
 
   1   6  -1    2.35    0.18   13.06 1.0000  1931.  0.      0.00   0.00      1. 
 
  -1   6   1    2.14    0.16   13.38 1.0000  1932.  0.      0.00   0.00      1. 
 
  -1   6   1    2.57    1.15    2.23 1.0000  1933.  0.      0.00   0.00      1. 
 
   1   6  -1    2.91    1.35    2.16 1.0000  1934.  0.      0.00   0.00      1. 
 
  -1  -6  -1    2.48    0.18   13.78 1.0000  1935.  0.      0.00   0.00      1. 
 
   1   6  -1    2.31    0.18   12.83 1.0000  1936.  0.      0.00   0.00      1. 
 
  -1   6   1    2.15    1.18    1.82 1.0000  1937.  0.      0.00   0.00      1. 
 
   1   6  -1    2.24    1.37    1.64 1.0000  1938.  0.      0.00   0.00      1. 
 
   1   7   1    0.12    0.07    1.71 1.0000  1939.  0.      0.00   0.00      1. 
 
   1   7   1    0.05    0.05    1.00 1.0000  1940.  0.      0.00   0.00      1. 
 
  -1   7  -1    0.81    0.91    0.89 1.0000  1941.  0.      0.00   0.00      1. 
 
   1  -7  -1   -0.01    0.05   -0.20 1.0000  1942.  0.      0.00   0.00      1. 
 
  -1  -7   1   -0.04    0.05   -0.80 1.0000  1943.  0.      0.00   0.00      1. 
 
  -1   7  -1    0.25    0.09    2.78 1.0000  1944.  0.      0.00   0.00      1. 
 
  -1   7  -1    0.06    0.07    0.86 1.0000  1945.  0.      0.00   0.00      1. 
 
  -1  -7   1   -0.07    0.05   -1.40 1.0000  1946.  0.      0.00   0.00      1. 
 
  -1   7  -1    0.03    0.38    0.08 1.0000  1947.  0.      0.00   0.00      1. 
 
   1   7   1    0.23    0.52    0.44 1.0000  1948.  0.      0.00   0.00      1. 
 
  -1  -7   1    0.01    0.05    0.20 1.0000  1949.  0.      0.00   0.00      1. 
 
   1   7   1   -0.18    0.24   -0.75 1.0000  1950.  0.      0.00   0.00      1. 
 
   1   7  -1    0.02    0.06    0.33 1.0000  1951.  0.      0.00   0.00      1. 
 
  -1   7   1   -0.02    0.05   -0.40 1.0000  1952.  0.      0.00   0.00      1. 
 
  -1   7   1   -0.05    0.20   -0.25 1.0000  1953.  0.      0.00   0.00      1. 
 
  -1   7   1   -0.02    0.04   -0.50 1.0000  1954.  0.      0.00   0.00      1. 
 
  -1  -7  -1   -0.07    0.05   -1.40 1.0000  1955.  0.      0.00   0.00      1. 
 
  -1   7   1   -0.02    0.53   -0.04 1.0000  1956.  0.      0.00   0.00      1. 
 
  -1  -7  -1   -0.03    0.05   -0.60 1.0000  1957.  0.      0.00   0.00      1. 
 
   1  -7   1   -0.04    0.05   -0.80 1.0000  1958.  0.      0.00   0.00      1. 
 
   1  -7   1    0.00    0.06    0.00 1.0000  1959.  0.      0.00   0.00      1. 
 
   1  -7   1   -0.07    0.06   -1.17 1.0000  1960.  0.      0.00   0.00      1. 
 
   1   7  -1   -0.03    0.06   -0.50 1.0000  1961.  0.      0.00   0.00      1. 
 
   1  -8  -1    2.34    0.23   10.17 1.0000  1962.  0.      0.00   0.00      1. 
 
  -1   8  -1    2.76    0.23   12.00 1.0000  1963.  0.      0.00   0.00      1. 
 
   1  -8  -1    2.10    0.19   11.05 1.0000  1964.  0.      0.00   0.00      1. 
 
   1  -8  -1    2.07    0.17   12.18 1.0000  1965.  0.      0.00   0.00      1. 
 
  -1  -8   1    2.23    0.19   11.74 1.0000  1966.  0.      0.00   0.00      1. 
 
   1   8   1    2.21    0.19   11.63 1.0000  1967.  0.      0.00   0.00      1. 
 
  -1  -8   1    2.23    0.23    9.70 1.0000  1968.  0.      0.00   0.00      1. 
 
  -1  -8   1    1.52    0.19    8.00 1.0000  1969.  0.      0.00   0.00      1. 
 
  -1  -8   1    1.88    0.22    8.55 1.0000  1970.  0.      0.00   0.00      1. 
 
  -1  -8  -1    1.56    0.20    7.80 1.0000  1971.  0.      0.00   0.00      1. 
 
  -1  -8  -1    2.19    0.18   12.17 1.0000  1972.  0.      0.00   0.00      1. 
 
   1   8  -1    1.94    0.19   10.21 1.0000  1973.  0.      0.00   0.00      1. 
 
  -1   8   1    2.73    0.22   12.41 1.0000  1974.  0.      0.00   0.00      1. 
 
   1  -8   1    2.04    0.23    8.87 1.0000  1975.  0.      0.00   0.00      1. 
 
   1  -8   1    1.84    0.20    9.20 1.0000  1976.  0.      0.00   0.00      1. 
 
  -1  -8  -1    2.21    0.22   10.05 1.0000  1977.  0.      0.00   0.00      1. 
 
   1   8  -1    5.17    2.30    2.25 1.0000  1978.  0.      0.00   0.00      1. 
 
   1  -8   1    2.13    0.19   11.21 1.0000  1979.  0.      0.00   0.00      1. 
 
   1   9   1    5.96    0.26   22.92 1.0000  1980.  0.      0.00   0.00      1. 
 
  -1  -9   1    6.50    0.28   23.21 1.0000  1981.  0.      0.00   0.00      1. 
 
  -1  -9   1    6.07    0.29   20.93 1.0000  1982.  0.      0.00   0.00      1. 
 
  -1   9  -1    6.28    0.28   22.43 1.0000  1983.  0.      0.00   0.00      1. 
 
   1  -9  -1    6.32    0.30   21.07 1.0000  1984.  0.      0.00   0.00      1. 
 
  -1  -9   1    6.16    0.33   18.67 1.0000  1985.  0.      0.00   0.00      1. 
 
   1  -9  -1    6.06    0.34   17.82 1.0000  1986.  0.      0.00   0.00      1. 
 
   1  -9  -1    6.32    0.30   21.07 1.0000  1987.  0.      0.00   0.00      1. 
 
  -1   9   1    6.08    0.26   23.38 1.0000  1988.  0.      0.00   0.00      1. 
 
   1  -9   1    6.56    0.32   20.50 1.0000  1989.  0.      0.00   0.00      1. 
 
  -1  -9  -1    6.48    0.29   22.34 1.0000  1990.  0.      0.00   0.00      1. 
 
   1   9  -1    4.03    1.10    3.66 1.0000  1991.  0.      0.00   0.00      1. 
 
   1   9  -1    7.29    0.71   10.27 1.0000  1992.  0.      0.00   0.00      1. 
 
   1  -9   1    6.33    0.30   21.10 1.0000  1993.  0.      0.00   0.00      1. 
 
  -1  -9  -1    6.36    0.34   18.71 1.0000  1994.  0.      0.00   0.00      1. 
 
   1  -9   1    6.26    0.35   17.89 1.0000  1995.  0.      0.00   0.00      1. 
 
   1   9  -1    6.29    0.27   23.30 1.0000  1996.  0.      0.00   0.00      1. 
 
  -1  10  -1    3.40    0.14   24.29 1.0000  1997.  0.      0.00   0.00      1. 
 
  -1 -10   1    3.65    0.16   22.81 1.0000  1998.  0.      0.00   0.00      1. 
 
   1  10   1    3.04    0.13   23.38 1.0000  1999.  0.      0.00   0.00      1. 
 
   1 -10  -1    2.85    0.19   15.00 1.0000  2000.  0.      0.00   0.00      1. 
 
   1 -10  -1    3.12    0.16   19.50 1.0000  2001.  0.      0.00   0.00      1. 
 
   1 -10   1    3.68    0.17   21.65 1.0000  2002.  0.      0.00   0.00      1. 
 
   1  10  -1    3.19    0.14   22.79 1.0000  2003.  0.      0.00   0.00      1. 
 
  -1  10   1    2.88    0.12   24.00 1.0000  2004.  0.      0.00   0.00      1. 
 
   1 -10   1    3.43    0.24   14.29 1.0000  2005.  0.      0.00   0.00      1. 
 
  -1 -10  -1    3.08    0.19   16.21 1.0000  2006.  0.      0.00   0.00      1. 
 
  -1 -10  -1    2.81    0.16   17.56 1.0000  2007.  0.      0.00   0.00      1. 
 
   2   0  -1    0.02    0.02    1.00 1.0000  2008.  0.      0.00   0.00      1. 
 
   2   0   1    0.00    0.02    0.00 1.0000  2009.  0.      0.00   0.00      1. 
 
  -2   0  -1    0.03    0.15    0.20 1.0000  2010.  0.      0.00   0.00      1. 
 
  -2   0  -1    0.05    0.02    2.50 1.0000  2011.  0.      0.00   0.00      1. 
 
  -2   0   1    0.00    0.02    0.00 1.0000  2012.  0.      0.00   0.00      1. 
 
   2   0  -1    0.00    0.01    0.00 1.0000  2013.  0.      0.00   0.00      1. 
 
  -2   0  -1   -0.02    0.13   -0.15 1.0000  2014.  0.      0.00   0.00      1. 
 
   2   0   1    0.10    0.02    5.00 1.0000  2015.  0.      0.00   0.00      1. 
 
  -2   0  -1   -0.02    0.03   -0.67 1.0000  2016.  0.      0.00   0.00      1. 
 
  -2   0   1    0.06    0.02    3.00 1.0000  2017.  0.      0.00   0.00      1. 
 
   2   0  -1   -0.01    0.13   -0.08 1.0000  2018.  0.      0.00   0.00      1. 
 
   2   0   1   -0.08    0.06   -1.33 1.0000  2019.  0.      0.00   0.00      1. 
 
  -2  -1   1    6.92    1.04    6.65 1.0000  2020.  0.      0.00   0.00      1. 
 
   2   1   1    6.84    0.51   13.41 1.0000  2021.  0.      0.00   0.00      1. 
 
   2   1   1    6.86    0.28   24.50 1.0000  2022.  0.      0.00   0.00      1. 
 
  -2  -1   1    7.06    0.30   23.53 1.0000  2023.  0.      0.00   0.00      1. 
 
  -2   1  -1    7.32    0.29   25.24 1.0000  2024.  0.      0.00   0.00      1. 
 
   2  -1  -1    6.70    0.22   30.45 1.0000  2025.  0.      0.00   0.00      1. 
 
   2   1   1    7.28    0.26   28.00 1.0000  2026.  0.      0.00   0.00      1. 
 
  -2  -1   1    6.51    0.63   10.33 1.0000  2027.  0.      0.00   0.00      1. 
 
  -2   1  -1    6.48    0.87    7.45 1.0000  2028.  0.      0.00   0.00      1. 
 
  -2   1  -1    6.94    0.28   24.79 1.0000  2029.  0.      0.00   0.00      1. 
 
  -2   1  -1    6.98    1.09    6.40 1.0000  2030.  0.      0.00   0.00      1. 
 
   2   1   1    7.66    0.90    8.51 1.0000  2031.  0.      0.00   0.00      1. 
 
  -2   1   1    6.53    0.77    8.48 1.0000  2032.  0.      0.00   0.00      1. 
 
  -2  -1  -1    7.04    1.08    6.52 1.0000  2033.  0.      0.00   0.00      1. 
 
   2  -1   1    5.99    0.57   10.51 1.0000  2034.  0.      0.00   0.00      1. 
 
   2  -1   1    7.34    1.00    7.34 1.0000  2035.  0.      0.00   0.00      1. 
 
  -2  -1  -1    6.68    0.92    7.26 1.0000  2036.  0.      0.00   0.00      1. 
 
  -2  -1  -1    6.54    0.29   22.55 1.0000  2037.  0.      0.00   0.00      1. 
 
  -2   1   1    6.81    0.67   10.16 1.0000  2038.  0.      0.00   0.00      1. 
 
   2   1  -1    7.02    1.10    6.38 1.0000  2039.  0.      0.00   0.00      1. 
 
   2   1  -1    7.40    0.97    7.63 1.0000  2040.  0.      0.00   0.00      1. 
 
  -2   1   1    6.75    0.41   16.46 1.0000  2041.  0.      0.00   0.00      1. 
 
   2  -1   1    6.72    0.25   26.88 1.0000  2042.  0.      0.00   0.00      1. 
 
  -2   1   1    7.10    0.71   10.00 1.0000  2043.  0.      0.00   0.00      1. 
 
   2   1  -1    6.98    0.28   24.93 1.0000  2044.  0.      0.00   0.00      1. 
 
  -2   2  -1   10.82    0.42   25.76 1.0000  2045.  0.      0.00   0.00      1. 
 
  -2  -2   1   10.91    0.36   30.31 1.0000  2046.  0.      0.00   0.00      1. 
 
   2   2   1   11.44    0.40   28.60 1.0000  2047.  0.      0.00   0.00      1. 
 
   2   2   1   10.74    1.57    6.84 1.0000  2048.  0.      0.00   0.00      1. 
 
  -2  -2   1   10.64    1.70    6.26 1.0000  2049.  0.      0.00   0.00      1. 
 
  -2   2  -1   11.60    0.42   27.62 1.0000  2050.  0.      0.00   0.00      1. 
 
  -2   2  -1   11.25    1.75    6.43 1.0000  2051.  0.      0.00   0.00      1. 
 
  -2  -2   1   11.54    0.48   24.04 1.0000  2052.  0.      0.00   0.00      1. 
 
  -2   2  -1   11.27    1.48    7.61 1.0000  2053.  0.      0.00   0.00      1. 
 
   2   2   1   11.60    1.36    8.53 1.0000  2054.  0.      0.00   0.00      1. 
 
  -2  -2   1   11.97    1.08   11.08 1.0000  2055.  0.      0.00   0.00      1. 
 
   2  -2  -1   10.81    0.40   27.03 1.0000  2056.  0.      0.00   0.00      1. 
 
   2  -2   1   10.46    0.37   28.27 1.0000  2057.  0.      0.00   0.00      1. 
 
   2  -2   1   10.46    1.50    6.97 1.0000  2058.  0.      0.00   0.00      1. 
 
   2   2  -1   11.68    1.90    6.15 1.0000  2059.  0.      0.00   0.00      1. 
 
  -2   2   1   10.59    1.46    7.25 1.0000  2060.  0.      0.00   0.00      1. 
 
  -2  -2  -1   11.20    1.53    7.32 1.0000  2061.  0.      0.00   0.00      1. 
 
  -2  -2  -1   11.10    0.35   31.71 1.0000  2062.  0.      0.00   0.00      1. 
 
  -2   2   1   10.97    0.77   14.25 1.0000  2063.  0.      0.00   0.00      1. 
 
   2   2  -1   11.04    2.10    5.26 1.0000  2064.  0.      0.00   0.00      1. 
 
   2   2  -1   11.23    0.45   24.96 1.0000  2065.  0.      0.00   0.00      1. 
 
  -2   2   1   11.61    1.27    9.14 1.0000  2066.  0.      0.00   0.00      1. 
 
   2  -2   1   11.05    0.43   25.70 1.0000  2067.  0.      0.00   0.00      1. 
 
  -2  -2  -1   11.21    0.47   23.85 1.0000  2068.  0.      0.00   0.00      1. 
 
  -2   2   1   10.86    1.30    8.35 1.0000  2069.  0.      0.00   0.00      1. 
 
   2  -2   1   11.75    1.02   11.52 1.0000  2070.  0.      0.00   0.00      1. 
 
  -2  -2  -1   11.70    0.96   12.19 1.0000  2071.  0.      0.00   0.00      1. 
 
   2  -3  -1   74.38    2.00   37.19 1.0000  2072.  0.      0.00   0.00      1. 
 
  -2   3  -1   74.84    5.00   14.97 1.0000  2073.  0.      0.00   0.00      1. 
 
  -2  -3   1   76.95    2.23   34.51 1.0000  2074.  0.      0.00   0.00      1. 
 
  -2   3  -1   71.22    5.52   12.90 1.0000  2075.  0.      0.00   0.00      1. 
 
   2   3   1   77.11    2.01   38.36 1.0000  2076.  0.      0.00   0.00      1. 
 
  -2  -3   1   76.53    2.02   37.89 1.0000  2077.  0.      0.00   0.00      1. 
 
   2   3   1   74.78    4.57   16.36 1.0000  2078.  0.      0.00   0.00      1. 
 
   2  -3  -1   74.11    2.13   34.79 1.0000  2079.  0.      0.00   0.00      1. 
 
  -2  -3   1   74.79    3.71   20.16 1.0000  2080.  0.      0.00   0.00      1. 
 
  -2   3  -1   77.51    2.08   37.26 1.0000  2081.  0.      0.00   0.00      1. 
 
   2   3   1   80.62    5.36   15.04 1.0000  2082.  0.      0.00   0.00      1. 
 
  -2  -3   1   74.43    5.85   12.72 1.0000  2083.  0.      0.00   0.00      1. 
 
   2  -3   1   77.40    2.16   35.83 1.0000  2084.  0.      0.00   0.00      1. 
 
   2   3  -1   74.34    5.08   14.63 1.0000  2085.  0.      0.00   0.00      1. 
 
  -2  -3  -1   74.73    2.00   37.36 1.0000  2086.  0.      0.00   0.00      1. 
 
  -2   3   1   73.17    4.40   16.63 1.0000  2087.  0.      0.00   0.00      1. 
 
  -2   3   1   73.76    3.03   24.34 1.0000  2088.  0.      0.00   0.00      1. 
 
  -2  -3  -1   77.67    2.22   34.99 1.0000  2089.  0.      0.00   0.00      1. 
 
   2  -3   1   73.33    2.03   36.12 1.0000  2090.  0.      0.00   0.00      1. 
 
  -2   3   1   76.03    4.55   16.71 1.0000  2091.  0.      0.00   0.00      1. 
 
  -2   3   1   76.83    5.10   15.06 1.0000  2092.  0.      0.00   0.00      1. 
 
   2   3  -1   78.21    5.78   13.53 1.0000  2093.  0.      0.00   0.00      1. 
 
   2   3  -1   76.70    2.15   35.67 1.0000  2094.  0.      0.00   0.00      1. 
 
  -2  -4   1   65.96    2.09   31.56 1.0000  2095.  0.      0.00   0.00      1. 
 
  -2  -4   1   67.55    1.82   37.12 1.0000  2096.  0.      0.00   0.00      1. 
 
   2   4   1   56.37    5.16   10.92 1.0000  2097.  0.      0.00   0.00      1. 
 
  -2  -4   1   64.24    1.76   36.50 1.0000  2098.  0.      0.00   0.00      1. 
 
  -2   4  -1   58.39    6.00    9.73 1.0000  2099.  0.      0.00   0.00      1. 
 
   2   4   1   64.34    4.73   13.60 1.0000  2100.  0.      0.00   0.00      1. 
 
   2  -4  -1   66.32    2.00   33.16 1.0000  2101.  0.      0.00   0.00      1. 
 
   2   4  -1   66.85    1.91   35.00 1.0000  2102.  0.      0.00   0.00      1. 
 
  -2   4   1   69.23    4.85   14.27 1.0000  2103.  0.      0.00   0.00      1. 
 
   2  -4   1   66.86    1.84   36.34 1.0000  2104.  0.      0.00   0.00      1. 
 
  -2  -4  -1   65.13    2.07   31.46 1.0000  2105.  0.      0.00   0.00      1. 
 
  -2   4   1   68.14    5.49   12.41 1.0000  2106.  0.      0.00   0.00      1. 
 
   2  -4   1   67.12    1.84   36.48 1.0000  2107.  0.      0.00   0.00      1. 
 
   2   4  -1   67.72    6.01   11.27 1.0000  2108.  0.      0.00   0.00      1. 
 
   2  -4   1   65.84    2.01   32.76 1.0000  2109.  0.      0.00   0.00      1. 
 
   2   4  -1   64.05    5.13   12.49 1.0000  2110.  0.      0.00   0.00      1. 
 
  -2  -4  -1   68.94    1.81   38.09 1.0000  2111.  0.      0.00   0.00      1. 
 
   2   5   1   17.31    0.59   29.34 1.0000  2112.  0.      0.00   0.00      1. 
 
  -2   5  -1   17.14    0.63   27.21 1.0000  2113.  0.      0.00   0.00      1. 
 
  -2   5  -1   13.81    3.04    4.54 1.0000  2114.  0.      0.00   0.00      1. 
 
  -2  -5   1   15.59    0.58   26.88 1.0000  2115.  0.      0.00   0.00      1. 
 
  -2  -5   1   15.69    0.83   18.90 1.0000  2116.  0.      0.00   0.00      1. 
 
   2   5   1   14.86    2.93    5.07 1.0000  2117.  0.      0.00   0.00      1. 
 
   2  -5  -1   16.29    0.60   27.15 1.0000  2118.  0.      0.00   0.00      1. 
 
  -2   5  -1   15.18    0.54   28.11 1.0000  2119.  0.      0.00   0.00      1. 
 
  -2  -5   1   15.66    0.56   27.96 1.0000  2120.  0.      0.00   0.00      1. 
 
   2  -5  -1   15.17    0.55   27.58 1.0000  2121.  0.      0.00   0.00      1. 
 
   2   5   1   15.30    2.47    6.19 1.0000  2122.  0.      0.00   0.00      1. 
 
  -2   5  -1   14.44    2.77    5.21 1.0000  2123.  0.      0.00   0.00      1. 
 
  -2   5   1   17.80    2.53    7.04 1.0000  2124.  0.      0.00   0.00      1. 
 
  -2  -5  -1   16.15    0.54   29.91 1.0000  2125.  0.      0.00   0.00      1. 
 
   2  -5   1   16.12    0.62   26.00 1.0000  2126.  0.      0.00   0.00      1. 
 
  -2  -5  -1   15.72    0.58   27.10 1.0000  2127.  0.      0.00   0.00      1. 
 
  -2   5   1   16.06    2.85    5.64 1.0000  2128.  0.      0.00   0.00      1. 
 
  -2   5   1   15.39    0.53   29.04 1.0000  2129.  0.      0.00   0.00      1. 
 
   2   5  -1   14.58    2.59    5.63 1.0000  2130.  0.      0.00   0.00      1. 
 
   2  -5   1   15.69    0.77   20.38 1.0000  2131.  0.      0.00   0.00      1. 
 
   2  -5   1   15.40    0.56   27.50 1.0000  2132.  0.      0.00   0.00      1. 
 
   2   5  -1   16.53    3.10    5.33 1.0000  2133.  0.      0.00   0.00      1. 
 
   2   5  -1   15.61    0.55   28.38 1.0000  2134.  0.      0.00   0.00      1. 
 
  -2  -5  -1   15.27    0.82   18.62 1.0000  2135.  0.      0.00   0.00      1. 
 
  -2  -6   1    0.59    0.10    5.90 1.0000  2136.  0.      0.00   0.00      1. 
 
  -2   6  -1    0.74    0.13    5.69 1.0000  2137.  0.      0.00   0.00      1. 
 
  -2   6  -1    0.81    0.12    6.75 1.0000  2138.  0.      0.00   0.00      1. 
 
   2  -6  -1    0.52    0.11    4.73 1.0000  2139.  0.      0.00   0.00      1. 
 
  -2  -6   1    0.80    0.12    6.67 1.0000  2140.  0.      0.00   0.00      1. 
 
  -2   6  -1   -0.21    0.74   -0.28 1.0000  2141.  0.      0.00   0.00      1. 
 
   2   6   1    0.73    0.42    1.74 1.0000  2142.  0.      0.00   0.00      1. 
 
  -2  -6   1    0.71    0.13    5.46 1.0000  2143.  0.      0.00   0.00      1. 
 
   2   6   1    0.77    0.12    6.42 1.0000  2144.  0.      0.00   0.00      1. 
 
   2   6   1    1.16    0.86    1.35 1.0000  2145.  0.      0.00   0.00      1. 
 
   2  -6  -1    0.79    0.11    7.18 1.0000  2146.  0.      0.00   0.00      1. 
 
   2   6   1    0.77    0.12    6.42 1.0000  2147.  0.      0.00   0.00      1. 
 
   2  -6   1    0.68    0.11    6.18 1.0000  2148.  0.      0.00   0.00      1. 
 
  -2   6   1    1.52    0.77    1.97 1.0000  2149.  0.      0.00   0.00      1. 
 
  -2  -6  -1    0.81    0.13    6.23 1.0000  2150.  0.      0.00   0.00      1. 
 
   2   6  -1    0.14    0.93    0.15 1.0000  2151.  0.      0.00   0.00      1. 
 
  -2   6   1    0.84    0.12    7.00 1.0000  2152.  0.      0.00   0.00      1. 
 
   2  -6   1    0.78    0.14    5.57 1.0000  2153.  0.      0.00   0.00      1. 
 
  -2   6   1    0.60    0.11    5.45 1.0000  2154.  0.      0.00   0.00      1. 
 
   2  -6   1    0.66    0.12    5.50 1.0000  2155.  0.      0.00   0.00      1. 
 
  -2  -6  -1    0.72    0.11    6.55 1.0000  2156.  0.      0.00   0.00      1. 
 
  -2   6   1    0.64    0.60    1.07 1.0000  2157.  0.      0.00   0.00      1. 
 
   2   6  -1    0.73    0.12    6.08 1.0000  2158.  0.      0.00   0.00      1. 
 
  -2  -6  -1    0.61    0.11    5.55 1.0000  2159.  0.      0.00   0.00      1. 
 
   2   6  -1    0.69    0.10    6.90 1.0000  2160.  0.      0.00   0.00      1. 
 
   2   6  -1    1.34    0.86    1.56 1.0000  2161.  0.      0.00   0.00      1. 
 
  -2  -7   1    7.97    0.37   21.54 1.0000  2162.  0.      0.00   0.00      1. 
 
   2   7   1    7.65    1.16    6.59 1.0000  2163.  0.      0.00   0.00      1. 
 
  -2  -7   1    8.01    0.36   22.25 1.0000  2164.  0.      0.00   0.00      1. 
 
   2   7   1    8.99    2.04    4.41 1.0000  2165.  0.      0.00   0.00      1. 
 
  -2   7  -1    8.14    0.37   22.00 1.0000  2166.  0.      0.00   0.00      1. 
 
   2   7   1    8.23    0.36   22.86 1.0000  2167.  0.      0.00   0.00      1. 
 
  -2   7  -1    8.33    2.06    4.04 1.0000  2168.  0.      0.00   0.00      1. 
 
  -2  -7   1    8.48    0.43   19.72 1.0000  2169.  0.      0.00   0.00      1. 
 
   2  -7  -1    8.08    0.45   17.96 1.0000  2170.  0.      0.00   0.00      1. 
 
   2  -7  -1    6.63    0.40   16.58 1.0000  2171.  0.      0.00   0.00      1. 
 
  -2  -7   1    8.18    0.40   20.45 1.0000  2172.  0.      0.00   0.00      1. 
 
  -2   7  -1    7.81    0.40   19.52 1.0000  2173.  0.      0.00   0.00      1. 
 
  -2   7  -1    9.85    2.29    4.30 1.0000  2174.  0.      0.00   0.00      1. 
 
   2   7   1    7.93    0.36   22.03 1.0000  2175.  0.      0.00   0.00      1. 
 
  -2  -7  -1    8.33    0.37   22.51 1.0000  2176.  0.      0.00   0.00      1. 
 
   2   7  -1    8.00    1.31    6.11 1.0000  2177.  0.      0.00   0.00      1. 
 
   2  -7   1    7.73    0.38   20.34 1.0000  2178.  0.      0.00   0.00      1. 
 
  -2  -7  -1    7.81    0.38   20.55 1.0000  2179.  0.      0.00   0.00      1. 
 
   2  -7   1    7.62    0.38   20.05 1.0000  2180.  0.      0.00   0.00      1. 
 
   2  -7   1    8.11    0.45   18.02 1.0000  2181.  0.      0.00   0.00      1. 
 
   2   7  -1   11.63    2.52    4.62 1.0000  2182.  0.      0.00   0.00      1. 
 
  -2  -7  -1    8.39    0.43   19.51 1.0000  2183.  0.      0.00   0.00      1. 
 
  -2  -7  -1    8.44    0.37   22.81 1.0000  2184.  0.      0.00   0.00      1. 
 
  -2   7   1    8.14    0.40   20.35 1.0000  2185.  0.      0.00   0.00      1. 
 
   2   7  -1    8.04    0.38   21.16 1.0000  2186.  0.      0.00   0.00      1. 
 
   2   7  -1    8.03    0.37   21.70 1.0000  2187.  0.      0.00   0.00      1. 
 
  -2   7   1    8.11    0.35   23.17 1.0000  2188.  0.      0.00   0.00      1. 
 
   2   8   1   -0.19    1.37   -0.14 1.0000  2189.  0.      0.00   0.00      1. 
 
  -2  -8   1    0.21    0.07    3.00 1.0000  2190.  0.      0.00   0.00      1. 
 
   2  -8  -1    0.16    0.08    2.00 1.0000  2191.  0.      0.00   0.00      1. 
 
  -2   8  -1    0.76    0.97    0.78 1.0000  2192.  0.      0.00   0.00      1. 
 
  -2  -8   1    0.13    0.07    1.86 1.0000  2193.  0.      0.00   0.00      1. 
 
  -2   8  -1    0.13    0.07    1.86 1.0000  2194.  0.      0.00   0.00      1. 
 
  -2   8  -1    0.13    0.06    2.17 1.0000  2195.  0.      0.00   0.00      1. 
 
  -2  -8   1    0.11    0.08    1.38 1.0000  2196.  0.      0.00   0.00      1. 
 
   2  -8  -1    0.12    0.08    1.50 1.0000  2197.  0.      0.00   0.00      1. 
 
   2   8   1    0.14    0.06    2.33 1.0000  2198.  0.      0.00   0.00      1. 
 
  -2  -8  -1    0.11    0.07    1.57 1.0000  2199.  0.      0.00   0.00      1. 
 
  -2   8   1    0.12    0.07    1.71 1.0000  2200.  0.      0.00   0.00      1. 
 
  -2   8   1    0.13    0.08    1.62 1.0000  2201.  0.      0.00   0.00      1. 
 
   2  -8   1    0.18    0.08    2.25 1.0000  2202.  0.      0.00   0.00      1. 
 
  -2  -8  -1    0.11    0.06    1.83 1.0000  2203.  0.      0.00   0.00      1. 
 
   2  -8   1    0.12    0.07    1.71 1.0000  2204.  0.      0.00   0.00      1. 
 
   2  -8   1    0.10    0.08    1.25 1.0000  2205.  0.      0.00   0.00      1. 
 
   2   8  -1    0.10    0.06    1.67 1.0000  2206.  0.      0.00   0.00      1. 
 
   2   8  -1   -0.28    1.29   -0.22 1.0000  2207.  0.      0.00   0.00      1. 
 
  -2   8   1   -0.45    0.51   -0.88 1.0000  2208.  0.      0.00   0.00      1. 
 
   2   9   1    4.03    0.20   20.15 1.0000  2209.  0.      0.00   0.00      1. 
 
  -2  -9   1    3.88    0.21   18.48 1.0000  2210.  0.      0.00   0.00      1. 
 
   2  -9  -1    4.07    0.24   16.96 1.0000  2211.  0.      0.00   0.00      1. 
 
  -2  -9   1    3.75    0.25   15.00 1.0000  2212.  0.      0.00   0.00      1. 
 
   2  -9  -1    3.97    0.28   14.18 1.0000  2213.  0.      0.00   0.00      1. 
 
  -2   9  -1    3.78    0.20   18.90 1.0000  2214.  0.      0.00   0.00      1. 
 
   2  -9  -1    3.90    0.24   16.25 1.0000  2215.  0.      0.00   0.00      1. 
 
  -2  -9   1    4.01    0.22   18.23 1.0000  2216.  0.      0.00   0.00      1. 
 
  -2  -9  -1    3.85    0.24   16.04 1.0000  2217.  0.      0.00   0.00      1. 
 
   2  -9   1    3.82    0.28   13.64 1.0000  2218.  0.      0.00   0.00      1. 
 
   2   9  -1    2.47    1.00    2.47 1.0000  2219.  0.      0.00   0.00      1. 
 
  -2   9   1    3.80    0.18   21.11 1.0000  2220.  0.      0.00   0.00      1. 
 
   2  -9   1    3.93    0.25   15.72 1.0000  2221.  0.      0.00   0.00      1. 
 
   2   9  -1    3.84    0.20   19.20 1.0000  2222.  0.      0.00   0.00      1. 
 
  -2  -9  -1    4.01    0.21   19.10 1.0000  2223.  0.      0.00   0.00      1. 
 
   2   9  -1    3.97    0.80    4.96 1.0000  2224.  0.      0.00   0.00      1. 
 
   2  -9   1    4.15    0.24   17.29 1.0000  2225.  0.      0.00   0.00      1. 
 
   2 -10  -1    0.51    0.06    8.50 1.0000  2226.  0.      0.00   0.00      1. 
 
   2  10   1    0.66    0.07    9.43 1.0000  2227.  0.      0.00   0.00      1. 
 
  -2  10  -1    0.43    0.05    8.60 1.0000  2228.  0.      0.00   0.00      1. 
 
  -2 -10   1    0.54    0.06    9.00 1.0000  2229.  0.      0.00   0.00      1. 
 
  -2 -10  -1    0.54    0.07    7.71 1.0000  2230.  0.      0.00   0.00      1. 
 
  -2 -10  -1    0.42    0.07    6.00 1.0000  2231.  0.      0.00   0.00      1. 
 
   2 -10   1    0.60    0.08    7.50 1.0000  2232.  0.      0.00   0.00      1. 
 
   2  10  -1    0.56    0.06    9.33 1.0000  2233.  0.      0.00   0.00      1. 
 
   3   0   1    0.03    0.10    0.30 1.0000  2234.  0.      0.00   0.00      1. 
 
   3   0   1   -0.01    0.06   -0.17 1.0000  2235.  0.      0.00   0.00      1. 
 
  -3   0  -1   -0.03    0.10   -0.30 1.0000  2236.  0.      0.00   0.00      1. 
 
  -3   0   1   -0.17    0.16   -1.06 1.0000  2237.  0.      0.00   0.00      1. 
 
   3   0   1    0.00    0.01    0.00 1.0000  2238.  0.      0.00   0.00      1. 
 
  -3   0  -1    0.01    0.05    0.20 1.0000  2239.  0.      0.00   0.00      1. 
 
  -3   0   1    0.03    0.03    1.00 1.0000  2240.  0.      0.00   0.00      1. 
 
  -3   0  -1   -0.12    0.13   -0.92 1.0000  2241.  0.      0.00   0.00      1. 
 
   3   0  -1    0.02    0.02    1.00 1.0000  2242.  0.      0.00   0.00      1. 
 
  -3  -1   1    6.09    1.07    5.69 1.0000  2243.  0.      0.00   0.00      1. 
 
  -3  -1   1    6.07    0.30   20.23 1.0000  2244.  0.      0.00   0.00      1. 
 
   3   1   1    5.95    0.25   23.80 1.0000  2245.  0.      0.00   0.00      1. 
 
  -3   1  -1    6.03    0.29   20.79 1.0000  2246.  0.      0.00   0.00      1. 
 
  -3   1  -1    5.50    0.25   22.00 1.0000  2247.  0.      0.00   0.00      1. 
 
  -3   1  -1    6.24    1.01    6.18 1.0000  2248.  0.      0.00   0.00      1. 
 
  -3   1  -1    5.90    0.86    6.86 1.0000  2249.  0.      0.00   0.00      1. 
 
   3   1   1    5.52    0.29   19.03 1.0000  2250.  0.      0.00   0.00      1. 
 
  -3  -1   1    5.69    0.61    9.33 1.0000  2251.  0.      0.00   0.00      1. 
 
   3  -1  -1    5.67    0.21   27.00 1.0000  2252.  0.      0.00   0.00      1. 
 
   3   1   1    6.26    0.89    7.03 1.0000  2253.  0.      0.00   0.00      1. 
 
   3   1   1    5.94    0.52   11.42 1.0000  2254.  0.      0.00   0.00      1. 
 
   3   1  -1    5.89    0.26   22.65 1.0000  2255.  0.      0.00   0.00      1. 
 
  -3  -1  -1    5.93    0.31   19.13 1.0000  2256.  0.      0.00   0.00      1. 
 
  -3  -1  -1    6.38    1.09    5.85 1.0000  2257.  0.      0.00   0.00      1. 
 
   3   1  -1    6.23    1.05    5.93 1.0000  2258.  0.      0.00   0.00      1. 
 
  -3   1   1    4.72    0.78    6.05 1.0000  2259.  0.      0.00   0.00      1. 
 
   3  -1   1    5.74    0.22   26.09 1.0000  2260.  0.      0.00   0.00      1. 
 
   3  -1   1    5.04    1.14    4.42 1.0000  2261.  0.      0.00   0.00      1. 
 
  -3  -1  -1    5.38    0.89    6.04 1.0000  2262.  0.      0.00   0.00      1. 
 
  -3   1   1    5.69    0.72    7.90 1.0000  2263.  0.      0.00   0.00      1. 
 
  -3   1   1    5.91    0.88    6.72 1.0000  2264.  0.      0.00   0.00      1. 
 
  -3   1   1    6.18    0.52   11.88 1.0000  2265.  0.      0.00   0.00      1. 
 
   3   1  -1    5.69    0.90    6.32 1.0000  2266.  0.      0.00   0.00      1. 
 
  -3  -2   1  171.91    5.76   29.85 1.0000  2267.  0.      0.00   0.00      1. 
 
   3   2   1  140.51    4.36   32.23 1.0000  2268.  0.      0.00   0.00      1. 
 
  -3   2  -1  162.05    4.30   37.69 1.0000  2269.  0.      0.00   0.00      1. 
 
   3   2   1  174.81    5.24   33.36 1.0000  2270.  0.      0.00   0.00      1. 
 
  -3  -2   1  171.24    8.24   20.78 1.0000  2271.  0.      0.00   0.00      1. 
 
   3   2   1  164.42    6.79   24.22 1.0000  2272.  0.      0.00   0.00      1. 
 
  -3   2  -1  162.52    7.03   23.12 1.0000  2273.  0.      0.00   0.00      1. 
 
  -3   2  -1  166.61    7.87   21.17 1.0000  2274.  0.      0.00   0.00      1. 
 
  -3   2   1  165.38    6.43   25.72 1.0000  2275.  0.      0.00   0.00      1. 
 
  -3   2   1  165.15    7.04   23.46 1.0000  2276.  0.      0.00   0.00      1. 
 
   3  -2   1  157.47    7.84   20.09 1.0000  2277.  0.      0.00   0.00      1. 
 
  -3  -2  -1  140.89    8.11   17.37 1.0000  2278.  0.      0.00   0.00      1. 
 
  -3   2   1  171.00    6.39   26.76 1.0000  2279.  0.      0.00   0.00      1. 
 
  -3   2   1  169.00    4.95   34.14 1.0000  2280.  0.      0.00   0.00      1. 
 
   3  -2   1  174.92    5.78   30.26 1.0000  2281.  0.      0.00   0.00      1. 
 
   3   2  -1  178.02    8.29   21.47 1.0000  2282.  0.      0.00   0.00      1. 
 
   3   2  -1  173.90    7.45   23.34 1.0000  2283.  0.      0.00   0.00      1. 
 
  -3   3  -1   15.87    2.49    6.37 1.0000  2284.  0.      0.00   0.00      1. 
 
  -3  -3   1   15.86    0.52   30.50 1.0000  2285.  0.      0.00   0.00      1. 
 
  -3   3  -1   16.58    2.21    7.50 1.0000  2286.  0.      0.00   0.00      1. 
 
   3  -3  -1   15.77    0.60   26.28 1.0000  2287.  0.      0.00   0.00      1. 
 
  -3   3  -1   17.01    0.55   30.93 1.0000  2288.  0.      0.00   0.00      1. 
 
  -3  -3   1   15.94    2.50    6.38 1.0000  2289.  0.      0.00   0.00      1. 
 
  -3  -3   1   16.35    0.71   23.03 1.0000  2290.  0.      0.00   0.00      1. 
 
  -3  -3   1   16.81    1.55   10.85 1.0000  2291.  0.      0.00   0.00      1. 
 
   3   3   1   16.44    0.57   28.84 1.0000  2292.  0.      0.00   0.00      1. 
 
  -3   3   1   16.24    2.01    8.08 1.0000  2293.  0.      0.00   0.00      1. 
 
  -3   3   1   15.43    2.24    6.89 1.0000  2294.  0.      0.00   0.00      1. 
 
   3  -3   1   16.32    0.63   25.90 1.0000  2295.  0.      0.00   0.00      1. 
 
  -3  -3  -1   16.29    0.51   31.94 1.0000  2296.  0.      0.00   0.00      1. 
 
  -3   3   1   16.01    1.16   13.80 1.0000  2297.  0.      0.00   0.00      1. 
 
   3  -3   1   15.54    0.54   28.78 1.0000  2298.  0.      0.00   0.00      1. 
 
   3   3  -1   16.79    2.50    6.72 1.0000  2299.  0.      0.00   0.00      1. 
 
  -3   3   1   16.03    1.96    8.18 1.0000  2300.  0.      0.00   0.00      1. 
 
   3   3  -1   15.94    0.65   24.52 1.0000  2301.  0.      0.00   0.00      1. 
 
  -3  -3  -1   16.08    0.70   22.97 1.0000  2302.  0.      0.00   0.00      1. 
 
   3   3  -1   16.05    2.16    7.43 1.0000  2303.  0.      0.00   0.00      1. 
 
  -3  -4   1   10.06    0.39   25.79 1.0000  2304.  0.      0.00   0.00      1. 
 
   3  -4  -1    9.93    0.40   24.83 1.0000  2305.  0.      0.00   0.00      1. 
 
  -3   4  -1    9.47    2.00    4.74 1.0000  2306.  0.      0.00   0.00      1. 
 
  -3   4  -1    8.96    2.30    3.90 1.0000  2307.  0.      0.00   0.00      1. 
 
  -3  -4   1   10.11    0.59   17.14 1.0000  2308.  0.      0.00   0.00      1. 
 
  -3  -4   1    9.85    0.36   27.36 1.0000  2309.  0.      0.00   0.00      1. 
 
   3   4  -1   10.30    0.49   21.02 1.0000  2310.  0.      0.00   0.00      1. 
 
   3  -4   1    9.57    0.38   25.18 1.0000  2311.  0.      0.00   0.00      1. 
 
  -3  -4  -1   10.07    0.39   25.82 1.0000  2312.  0.      0.00   0.00      1. 
 
  -3   4   1    9.60    2.03    4.73 1.0000  2313.  0.      0.00   0.00      1. 
 
   3  -4   1    9.75    0.51   19.12 1.0000  2314.  0.      0.00   0.00      1. 
 
   3   4  -1   10.78    2.29    4.71 1.0000  2315.  0.      0.00   0.00      1. 
 
   3  -4   1   10.45    0.42   24.88 1.0000  2316.  0.      0.00   0.00      1. 
 
  -3  -4  -1    9.81    0.35   28.03 1.0000  2317.  0.      0.00   0.00      1. 
 
   3   4  -1   10.57    1.90    5.56 1.0000  2318.  0.      0.00   0.00      1. 
 
  -3   4   1   11.57    1.89    6.12 1.0000  2319.  0.      0.00   0.00      1. 
 
   3   5   1   86.67    4.00   21.67 1.0000  2320.  0.      0.00   0.00      1. 
 
  -3   5  -1   90.98    6.94   13.11 1.0000  2321.  0.      0.00   0.00      1. 
 
  -3  -5   1   86.67    2.33   37.20 1.0000  2322.  0.      0.00   0.00      1. 
 
   3  -5  -1   85.34    2.36   36.16 1.0000  2323.  0.      0.00   0.00      1. 
 
  -3   5  -1   83.03    2.32   35.79 1.0000  2324.  0.      0.00   0.00      1. 
 
  -3  -5   1   81.77    2.28   35.86 1.0000  2325.  0.      0.00   0.00      1. 
 
   3  -5  -1   81.74    2.30   35.54 1.0000  2326.  0.      0.00   0.00      1. 
 
  -3   5  -1   83.53    2.28   36.64 1.0000  2327.  0.      0.00   0.00      1. 
 
  -3  -5   1   86.63    2.27   38.16 1.0000  2328.  0.      0.00   0.00      1. 
 
   3   5   1   81.69    2.27   35.99 1.0000  2329.  0.      0.00   0.00      1. 
 
  -3   5  -1   85.02    7.65   11.11 1.0000  2330.  0.      0.00   0.00      1. 
 
  -3  -5   1   83.58    2.72   30.73 1.0000  2331.  0.      0.00   0.00      1. 
 
   3   5   1   86.29    6.18   13.96 1.0000  2332.  0.      0.00   0.00      1. 
 
   3   5   1   84.31    2.27   37.14 1.0000  2333.  0.      0.00   0.00      1. 
 
   3   5  -1   81.77    2.27   36.02 1.0000  2334.  0.      0.00   0.00      1. 
 
  -3   5   1   90.26    6.27   14.40 1.0000  2335.  0.      0.00   0.00      1. 
 
   3  -5   1   91.57    2.40   38.15 1.0000  2336.  0.      0.00   0.00      1. 
 
   3  -5   1   87.01    2.32   37.50 1.0000  2337.  0.      0.00   0.00      1. 
 
  -3  -5  -1   76.25    2.30   33.15 1.0000  2338.  0.      0.00   0.00      1. 
 
   3   5  -1   86.25    7.73   11.16 1.0000  2339.  0.      0.00   0.00      1. 
 
  -3   5   1   81.90    2.26   36.24 1.0000  2340.  0.      0.00   0.00      1. 
 
  -3  -5  -1   81.62    2.27   35.96 1.0000  2341.  0.      0.00   0.00      1. 
 
   3  -5   1   86.24    2.60   33.17 1.0000  2342.  0.      0.00   0.00      1. 
 
   3   5  -1   89.10    6.83   13.05 1.0000  2343.  0.      0.00   0.00      1. 
 
  -3   5   1   85.72    6.88   12.46 1.0000  2344.  0.      0.00   0.00      1. 
 
   3   5  -1   82.99    2.25   36.88 1.0000  2345.  0.      0.00   0.00      1. 
 
  -3   5   1   82.26    2.32   35.46 1.0000  2346.  0.      0.00   0.00      1. 
 
   3   5  -1   90.67    2.35   38.58 1.0000  2347.  0.      0.00   0.00      1. 
 
  -3  -5  -1   87.56    2.33   37.58 1.0000  2348.  0.      0.00   0.00      1. 
 
  -3  -5  -1   83.16    2.72   30.57 1.0000  2349.  0.      0.00   0.00      1. 
 
   3   6   1    3.20    0.21   15.24 1.0000  2350.  0.      0.00   0.00      1. 
 
   3   6   1    3.02    0.19   15.89 1.0000  2351.  0.      0.00   0.00      1. 
 
  -3  -6   1    3.11    0.41    7.59 1.0000  2352.  0.      0.00   0.00      1. 
 
   3  -6  -1    3.07    0.25   12.28 1.0000  2353.  0.      0.00   0.00      1. 
 
  -3  -6   1    3.07    0.22   13.95 1.0000  2354.  0.      0.00   0.00      1. 
 
  -3   6  -1    2.22    1.33    1.67 1.0000  2355.  0.      0.00   0.00      1. 
 
   3  -6  -1    2.97    0.21   14.14 1.0000  2356.  0.      0.00   0.00      1. 
 
  -3  -6   1    3.26    0.20   16.30 1.0000  2357.  0.      0.00   0.00      1. 
 
  -3  -6   1    3.37    0.24   14.04 1.0000  2358.  0.      0.00   0.00      1. 
 
   3   6   1    3.22    1.35    2.39 1.0000  2359.  0.      0.00   0.00      1. 
 
  -3   6  -1    1.09    1.00    1.09 1.0000  2360.  0.      0.00   0.00      1. 
 
  -3  -6   1    3.12    0.22   14.18 1.0000  2361.  0.      0.00   0.00      1. 
 
  -3   6  -1    3.20    0.21   15.24 1.0000  2362.  0.      0.00   0.00      1. 
 
  -3   6  -1    2.91    0.23   12.65 1.0000  2363.  0.      0.00   0.00      1. 
 
   3   6   1    3.15    0.73    4.32 1.0000  2364.  0.      0.00   0.00      1. 
 
  -3   6   1    2.98    1.35    2.21 1.0000  2365.  0.      0.00   0.00      1. 
 
  -3   6   1    3.08    0.20   15.40 1.0000  2366.  0.      0.00   0.00      1. 
 
  -3  -6  -1    3.05    0.23   13.26 1.0000  2367.  0.      0.00   0.00      1. 
 
   3  -6   1    3.10    0.22   14.09 1.0000  2368.  0.      0.00   0.00      1. 
 
  -3  -6  -1    3.03    0.20   15.15 1.0000  2369.  0.      0.00   0.00      1. 
 
  -3  -6  -1    3.21    0.20   16.05 1.0000  2370.  0.      0.00   0.00      1. 
 
   3   6  -1    3.12    0.21   14.86 1.0000  2371.  0.      0.00   0.00      1. 
 
   3  -6   1    2.82    0.22   12.82 1.0000  2372.  0.      0.00   0.00      1. 
 
  -3   6   1    3.11    0.23   13.52 1.0000  2373.  0.      0.00   0.00      1. 
 
   3  -6   1    3.11    0.26   11.96 1.0000  2374.  0.      0.00   0.00      1. 
 
  -3   6   1    2.94    1.26    2.33 1.0000  2375.  0.      0.00   0.00      1. 
 
   3   6  -1    3.03    0.21   14.43 1.0000  2376.  0.      0.00   0.00      1. 
 
  -3   7  -1    2.44    1.38    1.77 1.0000  2377.  0.      0.00   0.00      1. 
 
   3   7   1    1.87    1.21    1.55 1.0000  2378.  0.      0.00   0.00      1. 
 
  -3   7  -1    1.93    1.00    1.93 1.0000  2379.  0.      0.00   0.00      1. 
 
   3   7   1    1.61    0.15   10.73 1.0000  2380.  0.      0.00   0.00      1. 
 
  -3   7  -1    1.47    0.16    9.19 1.0000  2381.  0.      0.00   0.00      1. 
 
   3   7   1    1.21    0.55    2.20 1.0000  2382.  0.      0.00   0.00      1. 
 
  -3  -7   1    1.52    0.17    8.94 1.0000  2383.  0.      0.00   0.00      1. 
 
  -3  -7   1    1.60    0.15   10.67 1.0000  2384.  0.      0.00   0.00      1. 
 
  -3  -7   1    1.50    0.17    8.82 1.0000  2385.  0.      0.00   0.00      1. 
 
   3  -7  -1    1.58    0.21    7.52 1.0000  2386.  0.      0.00   0.00      1. 
 
  -3   7  -1    1.64    0.17    9.65 1.0000  2387.  0.      0.00   0.00      1. 
 
   3  -7  -1    1.54    0.17    9.06 1.0000  2388.  0.      0.00   0.00      1. 
 
  -3  -7   1    1.72    0.17   10.12 1.0000  2389.  0.      0.00   0.00      1. 
 
   3  -7   1    1.45    0.18    8.06 1.0000  2390.  0.      0.00   0.00      1. 
 
  -3   7   1    1.74    0.91    1.91 1.0000  2391.  0.      0.00   0.00      1. 
 
   3   7  -1   -0.01    1.05   -0.01 1.0000  2392.  0.      0.00   0.00      1. 
 
  -3  -7  -1    1.65    0.19    8.68 1.0000  2393.  0.      0.00   0.00      1. 
 
  -3   7   1    1.61    0.17    9.47 1.0000  2394.  0.      0.00   0.00      1. 
 
   3  -7   1    1.69    0.21    8.05 1.0000  2395.  0.      0.00   0.00      1. 
 
   3   7  -1    1.84    0.17   10.82 1.0000  2396.  0.      0.00   0.00      1. 
 
   3  -7   1    1.52    0.17    8.94 1.0000  2397.  0.      0.00   0.00      1. 
 
  -3  -7  -1    1.58    0.15   10.53 1.0000  2398.  0.      0.00   0.00      1. 
 
  -3   7   1    1.80    0.76    2.37 1.0000  2399.  0.      0.00   0.00      1. 
 
  -3   7   1    1.47    0.15    9.80 1.0000  2400.  0.      0.00   0.00      1. 
 
   3   7  -1    1.50    0.15   10.00 1.0000  2401.  0.      0.00   0.00      1. 
 
   3   7  -1    1.19    0.60    1.98 1.0000  2402.  0.      0.00   0.00      1. 
 
  -3   8  -1    3.57    1.32    2.70 1.0000  2403.  0.      0.00   0.00      1. 
 
  -3   8  -1    5.15    0.79    6.52 1.0000  2404.  0.      0.00   0.00      1. 
 
  -3   8  -1    4.31    0.28   15.39 1.0000  2405.  0.      0.00   0.00      1. 
 
   3  -8  -1    4.51    0.33   13.67 1.0000  2406.  0.      0.00   0.00      1. 
 
   3   8   1    4.18    0.24   17.42 1.0000  2407.  0.      0.00   0.00      1. 
 
   3  -8  -1    4.20    0.27   15.56 1.0000  2408.  0.      0.00   0.00      1. 
 
  -3  -8   1    4.38    0.29   15.10 1.0000  2409.  0.      0.00   0.00      1. 
 
  -3  -8   1    3.98    0.25   15.92 1.0000  2410.  0.      0.00   0.00      1. 
 
  -3   8  -1    4.04    0.23   17.57 1.0000  2411.  0.      0.00   0.00      1. 
 
   3   8   1    4.45    0.76    5.86 1.0000  2412.  0.      0.00   0.00      1. 
 
   3   8   1    5.72    1.24    4.61 1.0000  2413.  0.      0.00   0.00      1. 
 
  -3  -8   1    4.34    0.24   18.08 1.0000  2414.  0.      0.00   0.00      1. 
 
   3  -8   1    4.41    0.28   15.75 1.0000  2415.  0.      0.00   0.00      1. 
 
  -3   8   1    3.41    0.42    8.12 1.0000  2416.  0.      0.00   0.00      1. 
 
   3   8  -1    2.97    1.68    1.77 1.0000  2417.  0.      0.00   0.00      1. 
 
   3   8  -1    4.19    0.24   17.46 1.0000  2418.  0.      0.00   0.00      1. 
 
  -3  -8  -1    4.30    0.24   17.92 1.0000  2419.  0.      0.00   0.00      1. 
 
  -3   8   1    4.26    0.28   15.21 1.0000  2420.  0.      0.00   0.00      1. 
 
   3  -8   1    4.51    0.28   16.11 1.0000  2421.  0.      0.00   0.00      1. 
 
  -3  -8  -1    4.51    0.29   15.55 1.0000  2422.  0.      0.00   0.00      1. 
 
  -3   8   1    3.54    0.79    4.48 1.0000  2423.  0.      0.00   0.00      1. 
 
   3   8  -1    4.34    0.89    4.88 1.0000  2424.  0.      0.00   0.00      1. 
 
  -3   8   1    4.06    0.21   19.33 1.0000  2425.  0.      0.00   0.00      1. 
 
   3  -8   1    4.33    0.33   13.12 1.0000  2426.  0.      0.00   0.00      1. 
 
   3   9   1    4.21    0.20   21.05 1.0000  2427.  0.      0.00   0.00      1. 
 
   3  -9  -1    4.44    0.30   14.80 1.0000  2428.  0.      0.00   0.00      1. 
 
   3  -9  -1    4.12    0.25   16.48 1.0000  2429.  0.      0.00   0.00      1. 
 
  -3  -9   1    3.96    0.24   16.50 1.0000  2430.  0.      0.00   0.00      1. 
 
   3  -9  -1    4.31    0.25   17.24 1.0000  2431.  0.      0.00   0.00      1. 
 
  -3   9  -1    4.30    0.21   20.48 1.0000  2432.  0.      0.00   0.00      1. 
 
  -3  -9   1    4.42    0.21   21.05 1.0000  2433.  0.      0.00   0.00      1. 
 
  -3   9  -1    4.29    0.24   17.88 1.0000  2434.  0.      0.00   0.00      1. 
 
   3  -9   1    4.07    0.24   16.96 1.0000  2435.  0.      0.00   0.00      1. 
 
   3   9  -1    4.19    0.22   19.05 1.0000  2436.  0.      0.00   0.00      1. 
 
  -3   9   1    3.78    0.18   21.00 1.0000  2437.  0.      0.00   0.00      1. 
 
   3  -9   1    3.99    0.29   13.76 1.0000  2438.  0.      0.00   0.00      1. 
 
   3  -9   1    4.08    0.23   17.74 1.0000  2439.  0.      0.00   0.00      1. 
 
   3  -9   1    4.37    0.28   15.61 1.0000  2440.  0.      0.00   0.00      1. 
 
  -3  -9  -1    4.29    0.21   20.43 1.0000  2441.  0.      0.00   0.00      1. 
 
  -3  -9  -1    4.06    0.25   16.24 1.0000  2442.  0.      0.00   0.00      1. 
 
  -3 -10   1    0.01    0.03    0.33 1.0000  2443.  0.      0.00   0.00      1. 
 
   3 -10  -1   -0.04    0.03   -1.33 1.0000  2444.  0.      0.00   0.00      1. 
 
   3  10   1    0.01    0.03    0.33 1.0000  2445.  0.      0.00   0.00      1. 
 
  -3 -10  -1   -0.03    0.03   -1.00 1.0000  2446.  0.      0.00   0.00      1. 
 
   3 -10   1   -0.02    0.04   -0.50 1.0000  2447.  0.      0.00   0.00      1. 
 
   3  10  -1    0.01    0.03    0.33 1.0000  2448.  0.      0.00   0.00      1. 
 
   3 -10   1   -0.01    0.04   -0.25 1.0000  2449.  0.      0.00   0.00      1. 
 
  -4   0  -1    0.24    0.17    1.41 1.0000  2450.  0.      0.00   0.00      1. 
 
   4   0   1   -0.09    0.08   -1.13 1.0000  2451.  0.      0.00   0.00      1. 
 
  -4   0   1   -0.10    0.19   -0.53 1.0000  2452.  0.      0.00   0.00      1. 
 
  -4   0   1    0.03    0.05    0.60 1.0000  2453.  0.      0.00   0.00      1. 
 
  -4   0   1   -0.07    0.13   -0.54 1.0000  2454.  0.      0.00   0.00      1. 
 
   4   0   1    0.02    0.02    1.00 1.0000  2455.  0.      0.00   0.00      1. 
 
   4   0   1    0.39    0.25    1.56 1.0000  2456.  0.      0.00   0.00      1. 
 
   4   0  -1    0.26    0.05    5.20 1.0000  2457.  0.      0.00   0.00      1. 
 
  -4   0  -1    0.15    0.25    0.60 1.0000  2458.  0.      0.00   0.00      1. 
 
   4   0  -1    0.00    0.07    0.00 1.0000  2459.  0.      0.00   0.00      1. 
 
   4   0  -1    0.02    0.15    0.13 1.0000  2460.  0.      0.00   0.00      1. 
 
  -4   0  -1    0.02    0.08    0.25 1.0000  2461.  0.      0.00   0.00      1. 
 
  -4   1  -1   22.53    0.74   30.45 1.0000  2462.  0.      0.00   0.00      1. 
 
  -4  -1   1   24.95    2.60    9.60 1.0000  2463.  0.      0.00   0.00      1. 
 
   4   1   1   23.11    0.73   31.66 1.0000  2464.  0.      0.00   0.00      1. 
 
  -4  -1   1   24.94    0.82   30.41 1.0000  2465.  0.      0.00   0.00      1. 
 
   4   1   1   24.60    1.99   12.36 1.0000  2466.  0.      0.00   0.00      1. 
 
  -4   1  -1   25.36    0.78   32.51 1.0000  2467.  0.      0.00   0.00      1. 
 
  -4  -1   1   24.69    2.25   10.97 1.0000  2468.  0.      0.00   0.00      1. 
 
  -4   1  -1   22.54    2.61    8.64 1.0000  2469.  0.      0.00   0.00      1. 
 
   4   1   1   24.82    1.25   19.86 1.0000  2470.  0.      0.00   0.00      1. 
 
  -4   1  -1   24.33    2.11   11.53 1.0000  2471.  0.      0.00   0.00      1. 
 
   4  -1   1   24.13    0.71   33.99 1.0000  2472.  0.      0.00   0.00      1. 
 
   4   1  -1   23.10    0.72   32.08 1.0000  2473.  0.      0.00   0.00      1. 
 
  -4   1   1   24.06    0.66   36.45 1.0000  2474.  0.      0.00   0.00      1. 
 
   4   1  -1   25.37    0.76   33.38 1.0000  2475.  0.      0.00   0.00      1. 
 
  -4   1   1   25.73    1.81   14.22 1.0000  2476.  0.      0.00   0.00      1. 
 
  -4   1   1   25.21    0.68   37.07 1.0000  2477.  0.      0.00   0.00      1. 
 
  -4  -1  -1   23.34    2.14   10.91 1.0000  2478.  0.      0.00   0.00      1. 
 
   4  -1   1   24.18    0.69   35.04 1.0000  2479.  0.      0.00   0.00      1. 
 
  -4   1   1   19.70    1.05   18.76 1.0000  2480.  0.      0.00   0.00      1. 
 
  -4  -1  -1   25.20    0.83   30.36 1.0000  2481.  0.      0.00   0.00      1. 
 
   4   1  -1   24.77    1.35   18.35 1.0000  2482.  0.      0.00   0.00      1. 
 
  -4   1   1   23.46    1.97   11.91 1.0000  2483.  0.      0.00   0.00      1. 
 
   4  -1   1   24.29    2.27   10.70 1.0000  2484.  0.      0.00   0.00      1. 
 
  -4   1   1   18.85    1.55   12.16 1.0000  2485.  0.      0.00   0.00      1. 
 
   4   1  -1   24.56    2.13   11.53 1.0000  2486.  0.      0.00   0.00      1. 
 
   4  -1   1   23.98    1.38   17.38 1.0000  2487.  0.      0.00   0.00      1. 
 
  -4  -1  -1   24.10    2.48    9.72 1.0000  2488.  0.      0.00   0.00      1. 
 
  -4  -1  -1   23.51    0.64   36.73 1.0000  2489.  0.      0.00   0.00      1. 
 
   4   2   1   57.64    2.45   23.53 1.0000  2490.  0.      0.00   0.00      1. 
 
  -4   2  -1   60.35    1.65   36.58 1.0000  2491.  0.      0.00   0.00      1. 
 
  -4   2  -1   56.80    3.84   14.79 1.0000  2492.  0.      0.00   0.00      1. 
 
  -4  -2   1   59.39    4.46   13.32 1.0000  2493.  0.      0.00   0.00      1. 
 
  -4  -2   1   59.04    2.84   20.79 1.0000  2494.  0.      0.00   0.00      1. 
 
   4  -2  -1   59.53    1.65   36.08 1.0000  2495.  0.      0.00   0.00      1. 
 
   4   2   1   56.15    1.81   31.02 1.0000  2496.  0.      0.00   0.00      1. 
 
  -4  -2   1   58.96    1.76   33.50 1.0000  2497.  0.      0.00   0.00      1. 
 
  -4   2  -1   57.55    4.35   13.23 1.0000  2498.  0.      0.00   0.00      1. 
 
   4   2   1   61.16    1.68   36.40 1.0000  2499.  0.      0.00   0.00      1. 
 
   4   2   1   56.70    3.69   15.37 1.0000  2500.  0.      0.00   0.00      1. 
 
  -4  -2   1   58.92    1.54   38.26 1.0000  2501.  0.      0.00   0.00      1. 
 
   4  -2  -1   55.32    1.55   35.69 1.0000  2502.  0.      0.00   0.00      1. 
 
  -4   2  -1   53.84    1.63   33.03 1.0000  2503.  0.      0.00   0.00      1. 
 
   4  -2   1   56.22    2.83   19.87 1.0000  2504.  0.      0.00   0.00      1. 
 
  -4  -2  -1   62.16    1.78   34.92 1.0000  2505.  0.      0.00   0.00      1. 
 
   4  -2   1   56.76    1.59   35.70 1.0000  2506.  0.      0.00   0.00      1. 
 
   4   2  -1   62.95    4.09   15.39 1.0000  2507.  0.      0.00   0.00      1. 
 
   4  -2   1   58.75    4.45   13.20 1.0000  2508.  0.      0.00   0.00      1. 
 
  -4   2   1   57.10    3.84   14.87 1.0000  2509.  0.      0.00   0.00      1. 
 
  -4  -2  -1   58.92    4.59   12.84 1.0000  2510.  0.      0.00   0.00      1. 
 
  -4  -2  -1   60.84    4.20   14.49 1.0000  2511.  0.      0.00   0.00      1. 
 
  -4  -2  -1   57.63    1.53   37.67 1.0000  2512.  0.      0.00   0.00      1. 
 
   4  -2   1   58.50    1.62   36.11 1.0000  2513.  0.      0.00   0.00      1. 
 
   4   2  -1   58.13    1.61   36.11 1.0000  2514.  0.      0.00   0.00      1. 
 
  -4   2   1   56.28    2.17   25.94 1.0000  2515.  0.      0.00   0.00      1. 
 
  -4   2   1   57.09    3.23   17.67 1.0000  2516.  0.      0.00   0.00      1. 
 
  -4   2   1   59.33    3.48   17.05 1.0000  2517.  0.      0.00   0.00      1. 
 
   4   2  -1   62.17    4.60   13.52 1.0000  2518.  0.      0.00   0.00      1. 
 
   4   2  -1   61.87    1.72   35.97 1.0000  2519.  0.      0.00   0.00      1. 
 
   4  -3  -1   21.00    0.68   30.88 1.0000  2520.  0.      0.00   0.00      1. 
 
   4   3   1   22.74    0.77   29.53 1.0000  2521.  0.      0.00   0.00      1. 
 
  -4   3  -1   21.91    2.67    8.21 1.0000  2522.  0.      0.00   0.00      1. 
 
  -4  -3   1   21.54    0.66   32.64 1.0000  2523.  0.      0.00   0.00      1. 
 
   4   3   1   22.22    2.46    9.03 1.0000  2524.  0.      0.00   0.00      1. 
 
   4   3   1   23.25    1.55   15.00 1.0000  2525.  0.      0.00   0.00      1. 
 
  -4  -3   1   22.93    1.88   12.20 1.0000  2526.  0.      0.00   0.00      1. 
 
  -4   3  -1   22.77    3.12    7.30 1.0000  2527.  0.      0.00   0.00      1. 
 
  -4  -3   1   20.29    2.95    6.88 1.0000  2528.  0.      0.00   0.00      1. 
 
  -4  -3   1   20.71    0.63   32.87 1.0000  2529.  0.      0.00   0.00      1. 
 
  -4   3  -1   21.56    0.68   31.71 1.0000  2530.  0.      0.00   0.00      1. 
 
   4  -3  -1   21.67    0.76   28.51 1.0000  2531.  0.      0.00   0.00      1. 
 
  -4  -3   1   23.16    0.90   25.73 1.0000  2532.  0.      0.00   0.00      1. 
 
   4   3  -1   22.72    2.66    8.54 1.0000  2533.  0.      0.00   0.00      1. 
 
  -4   3   1   24.54    2.88    8.52 1.0000  2534.  0.      0.00   0.00      1. 
 
   4  -3   1   22.31    0.78   28.60 1.0000  2535.  0.      0.00   0.00      1. 
 
   4   3  -1   22.13    0.83   26.66 1.0000  2536.  0.      0.00   0.00      1. 
 
   4   3  -1   22.44    3.12    7.19 1.0000  2537.  0.      0.00   0.00      1. 
 
  -4   3   1   22.28    2.34    9.52 1.0000  2538.  0.      0.00   0.00      1. 
 
  -4  -3  -1   20.81    0.63   33.03 1.0000  2539.  0.      0.00   0.00      1. 
 
  -4  -3  -1   22.66    0.90   25.18 1.0000  2540.  0.      0.00   0.00      1. 
 
   4  -3   1   21.16    0.70   30.23 1.0000  2541.  0.      0.00   0.00      1. 
 
  -4  -3  -1   22.41    0.66   33.95 1.0000  2542.  0.      0.00   0.00      1. 
 
   4   4   1   69.45    5.06   13.73 1.0000  2543.  0.      0.00   0.00      1. 
 
   4   4   1   68.08    1.86   36.60 1.0000  2544.  0.      0.00   0.00      1. 
 
  -4  -4   1   67.65    1.85   36.57 1.0000  2545.  0.      0.00   0.00      1. 
 
  -4  -4   1   67.19    1.80   37.33 1.0000  2546.  0.      0.00   0.00      1. 
 
  -4  -4   1   67.95    2.19   31.03 1.0000  2547.  0.      0.00   0.00      1. 
 
  -4   4  -1   69.96    6.40   10.93 1.0000  2548.  0.      0.00   0.00      1. 
 
   4  -4  -1   66.18    1.88   35.20 1.0000  2549.  0.      0.00   0.00      1. 
 
  -4   4  -1   68.12    5.54   12.30 1.0000  2550.  0.      0.00   0.00      1. 
 
   4   4   1   66.22    3.22   20.57 1.0000  2551.  0.      0.00   0.00      1. 
 
  -4  -4  -1   67.66    2.20   30.75 1.0000  2552.  0.      0.00   0.00      1. 
 
  -4  -4  -1   70.37    1.85   38.04 1.0000  2553.  0.      0.00   0.00      1. 
 
   4  -4   1   65.36    1.85   35.33 1.0000  2554.  0.      0.00   0.00      1. 
 
   4   4  -1   63.16    6.37    9.92 1.0000  2555.  0.      0.00   0.00      1. 
 
   4   4  -1   69.35    2.04   34.00 1.0000  2556.  0.      0.00   0.00      1. 
 
   4  -4   1   70.00    1.91   36.65 1.0000  2557.  0.      0.00   0.00      1. 
 
  -4   4   1   68.50    5.82   11.77 1.0000  2558.  0.      0.00   0.00      1. 
 
  -4  -4  -1   66.78    1.80   37.10 1.0000  2559.  0.      0.00   0.00      1. 
 
  -4   4   1   67.69    4.96   13.65 1.0000  2560.  0.      0.00   0.00      1. 
 
   4  -5  -1    6.63    0.34   19.50 1.0000  2561.  0.      0.00   0.00      1. 
 
   4  -5  -1    6.11    0.30   20.37 1.0000  2562.  0.      0.00   0.00      1. 
 
  -4  -5   1    6.45    0.28   23.04 1.0000  2563.  0.      0.00   0.00      1. 
 
   4   5   1    6.38    0.28   22.79 1.0000  2564.  0.      0.00   0.00      1. 
 
  -4  -5   1    5.99    0.29   20.66 1.0000  2565.  0.      0.00   0.00      1. 
 
  -4   5  -1    6.19    0.30   20.63 1.0000  2566.  0.      0.00   0.00      1. 
 
  -4   5  -1    6.42    2.42    2.65 1.0000  2567.  0.      0.00   0.00      1. 
 
  -4  -5   1    6.14    0.31   19.81 1.0000  2568.  0.      0.00   0.00      1. 
 
  -4   5  -1    6.36    0.33   19.27 1.0000  2569.  0.      0.00   0.00      1. 
 
   4   5   1    6.57    0.98    6.70 1.0000  2570.  0.      0.00   0.00      1. 
 
  -4  -5   1    6.64    0.32   20.75 1.0000  2571.  0.      0.00   0.00      1. 
 
   4   5   1    7.07    1.69    4.18 1.0000  2572.  0.      0.00   0.00      1. 
 
  -4  -5   1    6.34    0.51   12.43 1.0000  2573.  0.      0.00   0.00      1. 
 
   4   5   1    6.28    0.28   22.43 1.0000  2574.  0.      0.00   0.00      1. 
 
  -4   5  -1    5.91    1.92    3.08 1.0000  2575.  0.      0.00   0.00      1. 
 
   4   5  -1    6.55    0.29   22.59 1.0000  2576.  0.      0.00   0.00      1. 
 
  -4  -5  -1    6.56    0.31   21.16 1.0000  2577.  0.      0.00   0.00      1. 
 
  -4   5   1    6.74    1.61    4.19 1.0000  2578.  0.      0.00   0.00      1. 
 
   4   5  -1    6.34    0.33   19.21 1.0000  2579.  0.      0.00   0.00      1. 
 
   4  -5   1    6.83    0.36   18.97 1.0000  2580.  0.      0.00   0.00      1. 
 
  -4  -5  -1    6.57    0.31   21.19 1.0000  2581.  0.      0.00   0.00      1. 
 
  -4   5   1    6.36    0.32   19.87 1.0000  2582.  0.      0.00   0.00      1. 
 
  -4  -5  -1    6.08    0.51   11.92 1.0000  2583.  0.      0.00   0.00      1. 
 
  -4  -5  -1    6.48    0.28   23.14 1.0000  2584.  0.      0.00   0.00      1. 
 
   4  -5   1    6.73    0.36   18.69 1.0000  2585.  0.      0.00   0.00      1. 
 
   4  -5   1    7.15    0.54   13.24 1.0000  2586.  0.      0.00   0.00      1. 
 
   4   5  -1    6.08    0.28   21.71 1.0000  2587.  0.      0.00   0.00      1. 
 
  -4   5   1    6.48    1.91    3.39 1.0000  2588.  0.      0.00   0.00      1. 
 
   4  -6  -1    2.35    0.19   12.37 1.0000  2589.  0.      0.00   0.00      1. 
 
   4  -6  -1    2.43    0.23   10.57 1.0000  2590.  0.      0.00   0.00      1. 
 
  -4  -6   1    2.53    0.18   14.06 1.0000  2591.  0.      0.00   0.00      1. 
 
   4   6   1    1.65    0.93    1.77 1.0000  2592.  0.      0.00   0.00      1. 
 
  -4  -6   1    2.36    0.16   14.75 1.0000  2593.  0.      0.00   0.00      1. 
 
  -4  -6   1    2.37    0.20   11.85 1.0000  2594.  0.      0.00   0.00      1. 
 
   4   6   1    2.48    0.63    3.94 1.0000  2595.  0.      0.00   0.00      1. 
 
  -4   6  -1    2.75    1.26    2.18 1.0000  2596.  0.      0.00   0.00      1. 
 
  -4   6  -1    2.07    1.32    1.57 1.0000  2597.  0.      0.00   0.00      1. 
 
  -4   6  -1    2.12    0.19   11.16 1.0000  2598.  0.      0.00   0.00      1. 
 
  -4  -6   1    1.99    0.32    6.22 1.0000  2599.  0.      0.00   0.00      1. 
 
  -4  -6   1    2.20    0.19   11.58 1.0000  2600.  0.      0.00   0.00      1. 
 
   4  -6   1    1.94    0.19   10.21 1.0000  2601.  0.      0.00   0.00      1. 
 
   4  -6   1    2.31    0.19   12.16 1.0000  2602.  0.      0.00   0.00      1. 
 
   4  -6   1    2.39    0.24    9.96 1.0000  2603.  0.      0.00   0.00      1. 
 
   4   6  -1    2.28    1.15    1.98 1.0000  2604.  0.      0.00   0.00      1. 
 
  -4   6   1    2.27    0.21   10.81 1.0000  2605.  0.      0.00   0.00      1. 
 
  -4   6   1    1.81    1.05    1.72 1.0000  2606.  0.      0.00   0.00      1. 
 
  -4  -6  -1    2.50    0.17   14.71 1.0000  2607.  0.      0.00   0.00      1. 
 
   4   6  -1    1.52    0.63    2.41 1.0000  2608.  0.      0.00   0.00      1. 
 
   4   6  -1    2.16    0.17   12.71 1.0000  2609.  0.      0.00   0.00      1. 
 
  -4   6   1    2.44    0.22   11.09 1.0000  2610.  0.      0.00   0.00      1. 
 
  -4   6   1    2.96    1.23    2.41 1.0000  2611.  0.      0.00   0.00      1. 
 
  -4  -6  -1    2.55    0.20   12.75 1.0000  2612.  0.      0.00   0.00      1. 
 
  -4   7  -1    0.92    0.52    1.77 1.0000  2613.  0.      0.00   0.00      1. 
 
  -4   7  -1    0.41    0.11    3.73 1.0000  2614.  0.      0.00   0.00      1. 
 
   4   7   1    0.47    0.28    1.68 1.0000  2615.  0.      0.00   0.00      1. 
 
   4  -7  -1    0.38    0.11    3.45 1.0000  2616.  0.      0.00   0.00      1. 
 
   4  -7  -1    0.27    0.08    3.37 1.0000  2617.  0.      0.00   0.00      1. 
 
  -4  -7   1    0.32    0.15    2.13 1.0000  2618.  0.      0.00   0.00      1. 
 
   4   7   1    0.45    0.64    0.70 1.0000  2619.  0.      0.00   0.00      1. 
 
  -4  -7   1    0.30    0.07    4.29 1.0000  2620.  0.      0.00   0.00      1. 
 
   4   7   1    0.38    0.08    4.75 1.0000  2621.  0.      0.00   0.00      1. 
 
  -4  -7   1    0.26    0.09    2.89 1.0000  2622.  0.      0.00   0.00      1. 
 
  -4  -7   1    0.30    0.08    3.75 1.0000  2623.  0.      0.00   0.00      1. 
 
  -4   7  -1    0.41    0.10    4.10 1.0000  2624.  0.      0.00   0.00      1. 
 
  -4   7  -1    1.26    1.03    1.22 1.0000  2625.  0.      0.00   0.00      1. 
 
  -4   7   1    0.42    0.08    5.25 1.0000  2626.  0.      0.00   0.00      1. 
 
   4  -7   1    0.39    0.11    3.55 1.0000  2627.  0.      0.00   0.00      1. 
 
  -4  -7  -1    0.36    0.09    4.00 1.0000  2628.  0.      0.00   0.00      1. 
 
   4  -7   1    0.33    0.12    2.75 1.0000  2629.  0.      0.00   0.00      1. 
 
  -4  -7  -1    0.30    0.07    4.29 1.0000  2630.  0.      0.00   0.00      1. 
 
  -4   7   1    0.43    0.79    0.54 1.0000  2631.  0.      0.00   0.00      1. 
 
   4   7  -1    0.77    0.85    0.91 1.0000  2632.  0.      0.00   0.00      1. 
 
  -4   7   1    0.02    0.58    0.03 1.0000  2633.  0.      0.00   0.00      1. 
 
  -4   7   1    0.37    0.10    3.70 1.0000  2634.  0.      0.00   0.00      1. 
 
   4   7  -1    0.43    0.29    1.48 1.0000  2635.  0.      0.00   0.00      1. 
 
   4   7  -1    0.40    0.09    4.44 1.0000  2636.  0.      0.00   0.00      1. 
 
   4  -7   1    0.37    0.09    4.11 1.0000  2637.  0.      0.00   0.00      1. 
 
  -4   8  -1    0.14    0.09    1.56 1.0000  2638.  0.      0.00   0.00      1. 
 
   4   8   1    0.77    0.67    1.15 1.0000  2639.  0.      0.00   0.00      1. 
 
  -4  -8   1    0.12    0.06    2.00 1.0000  2640.  0.      0.00   0.00      1. 
 
  -4  -8   1    0.12    0.07    1.71 1.0000  2641.  0.      0.00   0.00      1. 
 
  -4   8  -1    0.18    0.06    3.00 1.0000  2642.  0.      0.00   0.00      1. 
 
   4  -8  -1    0.13    0.07    1.86 1.0000  2643.  0.      0.00   0.00      1. 
 
   4  -8  -1    0.10    0.08    1.25 1.0000  2644.  0.      0.00   0.00      1. 
 
   4   8   1   -0.17    0.25   -0.68 1.0000  2645.  0.      0.00   0.00      1. 
 
  -4  -8   1    0.09    0.06    1.50 1.0000  2646.  0.      0.00   0.00      1. 
 
   4   8   1    0.12    0.05    2.40 1.0000  2647.  0.      0.00   0.00      1. 
 
   4   8  -1    0.57    0.84    0.68 1.0000  2648.  0.      0.00   0.00      1. 
 
   4   8  -1   -0.11    0.26   -0.42 1.0000  2649.  0.      0.00   0.00      1. 
 
   4   8  -1    0.15    0.07    2.14 1.0000  2650.  0.      0.00   0.00      1. 
 
  -4  -8  -1    0.12    0.07    1.71 1.0000  2651.  0.      0.00   0.00      1. 
 
   4  -8   1    0.10    0.07    1.43 1.0000  2652.  0.      0.00   0.00      1. 
 
   4  -8   1    0.12    0.08    1.50 1.0000  2653.  0.      0.00   0.00      1. 
 
  -4   8   1    0.18    0.08    2.25 1.0000  2654.  0.      0.00   0.00      1. 
 
  -4   8   1    0.05    0.06    0.83 1.0000  2655.  0.      0.00   0.00      1. 
 
  -4  -8  -1    0.09    0.05    1.80 1.0000  2656.  0.      0.00   0.00      1. 
 
   4  -8   1    0.06    0.08    0.75 1.0000  2657.  0.      0.00   0.00      1. 
 
  -4  -9   1    0.33    0.06    5.50 1.0000  2658.  0.      0.00   0.00      1. 
 
  -4   9  -1    0.43    0.09    4.78 1.0000  2659.  0.      0.00   0.00      1. 
 
   4  -9  -1    0.39    0.09    4.33 1.0000  2660.  0.      0.00   0.00      1. 
 
   4  -9  -1    0.39    0.10    3.90 1.0000  2661.  0.      0.00   0.00      1. 
 
   4   9   1    0.51    0.08    6.38 1.0000  2662.  0.      0.00   0.00      1. 
 
   4  -9  -1    0.36    0.10    3.60 1.0000  2663.  0.      0.00   0.00      1. 
 
  -4  -9   1    0.23    0.09    2.56 1.0000  2664.  0.      0.00   0.00      1. 
 
  -4   9  -1    0.37    0.08    4.62 1.0000  2665.  0.      0.00   0.00      1. 
 
  -4  -9  -1    0.34    0.06    5.67 1.0000  2666.  0.      0.00   0.00      1. 
 
  -4  -9  -1    0.19    0.09    2.11 1.0000  2667.  0.      0.00   0.00      1. 
 
   4   9  -1    0.43    0.07    6.14 1.0000  2668.  0.      0.00   0.00      1. 
 
   4  -9   1    0.47    0.10    4.70 1.0000  2669.  0.      0.00   0.00      1. 
 
   4  -9   1    0.45    0.12    3.75 1.0000  2670.  0.      0.00   0.00      1. 
 
   4  10   1    0.09    0.03    3.00 1.0000  2671.  0.      0.00   0.00      1. 
 
  -4 -10   1    0.09    0.05    1.80 1.0000  2672.  0.      0.00   0.00      1. 
 
   4 -10  -1    0.04    0.04    1.00 1.0000  2673.  0.      0.00   0.00      1. 
 
  -4 -10   1   -0.03    0.03   -1.00 1.0000  2674.  0.      0.00   0.00      1. 
 
   4 -10   1    0.01    0.03    0.33 1.0000  2675.  0.      0.00   0.00      1. 
 
  -4 -10  -1    0.05    0.02    2.50 1.0000  2676.  0.      0.00   0.00      1. 
 
  -4 -10  -1    0.07    0.05    1.40 1.0000  2677.  0.      0.00   0.00      1. 
 
   4 -10   1   -0.01    0.07   -0.14 1.0000  2678.  0.      0.00   0.00      1. 
 
   4  10  -1    0.04    0.03    1.33 1.0000  2679.  0.      0.00   0.00      1. 
 
  -5   0   1   -0.03    0.02   -1.50 1.0000  2680.  0.      0.00   0.00      1. 
 
  -5   0   1    0.04    0.20    0.20 1.0000  2681.  0.      0.00   0.00      1. 
 
   5   0   1   -0.03    0.07   -0.43 1.0000  2682.  0.      0.00   0.00      1. 
 
  -5   0  -1    0.20    0.22    0.91 1.0000  2683.  0.      0.00   0.00      1. 
 
   5   0  -1   -0.01    0.02   -0.50 1.0000  2684.  0.      0.00   0.00      1. 
 
  -5   0  -1   -0.03    0.02   -1.50 1.0000  2685.  0.      0.00   0.00      1. 
 
   5   0  -1   -0.02    0.05   -0.40 1.0000  2686.  0.      0.00   0.00      1. 
 
   5   0   1   -0.02    0.03   -0.67 1.0000  2687.  0.      0.00   0.00      1. 
 
   5   0  -1    0.07    0.09    0.78 1.0000  2688.  0.      0.00   0.00      1. 
 
  -5   0   1    0.00    0.15    0.00 1.0000  2689.  0.      0.00   0.00      1. 
 
  -5   0   1    0.00    0.05    0.00 1.0000  2690.  0.      0.00   0.00      1. 
 
   5   0  -1   -0.16    0.19   -0.84 1.0000  2691.  0.      0.00   0.00      1. 
 
  -5   0  -1    0.06    0.12    0.50 1.0000  2692.  0.      0.00   0.00      1. 
 
  -5   0  -1   -0.01    0.08   -0.13 1.0000  2693.  0.      0.00   0.00      1. 
 
   5   0   1    0.03    0.02    1.50 1.0000  2694.  0.      0.00   0.00      1. 
 
   5   1   1  717.94   21.03   34.14 1.0000  2695.  0.      0.00   0.00      1. 
 
  -5   1  -1  736.47   22.24   33.11 1.0000  2696.  0.      0.00   0.00      1. 
 
  -5   1  -1  693.31   20.77   33.38 1.0000  2697.  0.      0.00   0.00      1. 
 
  -5   1   1  720.58   20.34   35.43 1.0000  2698.  0.      0.00   0.00      1. 
 
  -5   1   1  727.50   21.20   34.32 1.0000  2699.  0.      0.00   0.00      1. 
 
  -5  -1  -1  671.80   21.22   31.66 1.0000  2700.  0.      0.00   0.00      1. 
 
   5   1  -1  682.87   21.12   32.33 1.0000  2701.  0.      0.00   0.00      1. 
 
  -5  -1  -1  707.66   22.50   31.45 1.0000  2702.  0.      0.00   0.00      1. 
 
   5  -1   1  721.90   21.87   33.01 1.0000  2703.  0.      0.00   0.00      1. 
 
   5  -1   1  699.37   19.09   36.64 1.0000  2704.  0.      0.00   0.00      1. 
 
   5   2   1  254.64    9.62   26.47 1.0000  2705.  0.      0.00   0.00      1. 
 
  -5   2  -1  171.61    6.17   27.81 1.0000  2706.  0.      0.00   0.00      1. 
 
  -5   2  -1  260.56    9.93   26.24 1.0000  2707.  0.      0.00   0.00      1. 
 
  -5  -2   1  239.10   11.59   20.63 1.0000  2708.  0.      0.00   0.00      1. 
 
   5   2   1  242.61    7.36   32.96 1.0000  2709.  0.      0.00   0.00      1. 
 
  -5   2  -1  252.12   10.99   22.94 1.0000  2710.  0.      0.00   0.00      1. 
 
  -5  -2   1  246.40   10.61   23.22 1.0000  2711.  0.      0.00   0.00      1. 
 
  -5  -2  -1  244.89   11.18   21.90 1.0000  2712.  0.      0.00   0.00      1. 
 
   5   2  -1  242.76   10.00   24.28 1.0000  2713.  0.      0.00   0.00      1. 
 
  -5   2   1  253.35   10.18   24.89 1.0000  2714.  0.      0.00   0.00      1. 
 
  -5   2   1  241.93    6.99   34.61 1.0000  2715.  0.      0.00   0.00      1. 
 
  -5   2   1  258.55    9.27   27.89 1.0000  2716.  0.      0.00   0.00      1. 
 
  -5   2   1  243.08    8.73   27.84 1.0000  2717.  0.      0.00   0.00      1. 
 
   5   2  -1  239.98    7.60   31.58 1.0000  2718.  0.      0.00   0.00      1. 
 
  -5  -2  -1  235.66   10.15   23.22 1.0000  2719.  0.      0.00   0.00      1. 
 
   5   3   1   11.88    1.81    6.56 1.0000  2720.  0.      0.00   0.00      1. 
 
   5  -3  -1   11.30    0.47   24.04 1.0000  2721.  0.      0.00   0.00      1. 
 
  -5   3  -1   11.81    0.39   30.28 1.0000  2722.  0.      0.00   0.00      1. 
 
   5   3   1   12.10    0.53   22.83 1.0000  2723.  0.      0.00   0.00      1. 
 
  -5  -3   1   11.53    0.60   19.22 1.0000  2724.  0.      0.00   0.00      1. 
 
  -5  -3   1   10.79    0.36   29.97 1.0000  2725.  0.      0.00   0.00      1. 
 
  -5  -3   1   11.90    2.24    5.31 1.0000  2726.  0.      0.00   0.00      1. 
 
  -5  -3   1   10.24    2.42    4.23 1.0000  2727.  0.      0.00   0.00      1. 
 
   5   3   1   10.93    1.07   10.21 1.0000  2728.  0.      0.00   0.00      1. 
 
   5  -3  -1   10.99    0.42   26.17 1.0000  2729.  0.      0.00   0.00      1. 
 
  -5   3  -1   10.39    1.86    5.59 1.0000  2730.  0.      0.00   0.00      1. 
 
  -5   3  -1   13.32    2.44    5.46 1.0000  2731.  0.      0.00   0.00      1. 
 
   5   3  -1   12.34    0.58   21.28 1.0000  2732.  0.      0.00   0.00      1. 
 
  -5   3   1   11.81    2.07    5.71 1.0000  2733.  0.      0.00   0.00      1. 
 
   5   3  -1   11.19    1.15    9.73 1.0000  2734.  0.      0.00   0.00      1. 
 
   5  -3   1   10.67    0.41   26.02 1.0000  2735.  0.      0.00   0.00      1. 
 
  -5  -3  -1   11.64    0.39   29.85 1.0000  2736.  0.      0.00   0.00      1. 
 
   5   3  -1    9.75    0.48   20.31 1.0000  2737.  0.      0.00   0.00      1. 
 
   5  -3   1   11.46    0.48   23.88 1.0000  2738.  0.      0.00   0.00      1. 
 
  -5  -3  -1   11.79    0.62   19.02 1.0000  2739.  0.      0.00   0.00      1. 
 
   5   3  -1   11.79    1.87    6.30 1.0000  2740.  0.      0.00   0.00      1. 
 
  -5   3   1   11.38    1.72    6.62 1.0000  2741.  0.      0.00   0.00      1. 
 
  -5  -4   1    0.01    0.03    0.33 1.0000  2742.  0.      0.00   0.00      1. 
 
   5   4   1    0.13    0.22    0.59 1.0000  2743.  0.      0.00   0.00      1. 
 
  -5  -4   1    0.02    0.09    0.22 1.0000  2744.  0.      0.00   0.00      1. 
 
   5   4   1    0.01    0.12    0.08 1.0000  2745.  0.      0.00   0.00      1. 
 
   5  -4  -1    0.00    0.04    0.00 1.0000  2746.  0.      0.00   0.00      1. 
 
   5   4   1   -0.02    0.05   -0.40 1.0000  2747.  0.      0.00   0.00      1. 
 
  -5  -4   1    0.08    0.04    2.00 1.0000  2748.  0.      0.00   0.00      1. 
 
  -5   4  -1   -0.20    0.32   -0.62 1.0000  2749.  0.      0.00   0.00      1. 
 
  -5   4   1    0.32    0.36    0.89 1.0000  2750.  0.      0.00   0.00      1. 
 
  -5   4   1   -0.02    0.31   -0.06 1.0000  2751.  0.      0.00   0.00      1. 
 
   5   4  -1    0.08    0.17    0.47 1.0000  2752.  0.      0.00   0.00      1. 
 
   5  -4   1    0.00    0.05    0.00 1.0000  2753.  0.      0.00   0.00      1. 
 
  -5  -4  -1    0.00    0.06    0.00 1.0000  2754.  0.      0.00   0.00      1. 
 
  -5  -4  -1   -0.04    0.03   -1.33 1.0000  2755.  0.      0.00   0.00      1. 
 
   5  -4   1    0.00    0.04    0.00 1.0000  2756.  0.      0.00   0.00      1. 
 
   5   4  -1    0.05    0.07    0.71 1.0000  2757.  0.      0.00   0.00      1. 
 
   5  -4   1    0.28    0.07    4.00 1.0000  2758.  0.      0.00   0.00      1. 
 
  -5  -4  -1    0.03    0.03    1.00 1.0000  2759.  0.      0.00   0.00      1. 
 
   5   4  -1    1.03    0.50    2.06 1.0000  2760.  0.      0.00   0.00      1. 
 
   5  -5  -1   27.17    0.92   29.53 1.0000  2761.  0.      0.00   0.00      1. 
 
   5   5   1   26.54    0.81   32.77 1.0000  2762.  0.      0.00   0.00      1. 
 
  -5  -5   1   26.44    0.80   33.05 1.0000  2763.  0.      0.00   0.00      1. 
 
   5  -5  -1   28.47    0.93   30.61 1.0000  2764.  0.      0.00   0.00      1. 
 
   5   5   1   25.08    3.35    7.49 1.0000  2765.  0.      0.00   0.00      1. 
 
  -5   5  -1   27.22    3.77    7.22 1.0000  2766.  0.      0.00   0.00      1. 
 
  -5  -5   1   26.24    1.23   21.33 1.0000  2767.  0.      0.00   0.00      1. 
 
   5   5   1   28.43    2.18   13.04 1.0000  2768.  0.      0.00   0.00      1. 
 
  -5   5  -1   28.62    4.51    6.35 1.0000  2769.  0.      0.00   0.00      1. 
 
  -5  -5   1   26.67    0.85   31.38 1.0000  2770.  0.      0.00   0.00      1. 
 
  -5   5  -1   27.04    0.89   30.38 1.0000  2771.  0.      0.00   0.00      1. 
 
   5   5  -1   26.06    3.59    7.26 1.0000  2772.  0.      0.00   0.00      1. 
 
  -5  -5  -1   25.87    0.79   32.75 1.0000  2773.  0.      0.00   0.00      1. 
 
  -5  -5  -1   27.33    0.85   32.15 1.0000  2774.  0.      0.00   0.00      1. 
 
  -5   5   1   28.81    4.00    7.20 1.0000  2775.  0.      0.00   0.00      1. 
 
  -5   5   1   29.45    3.56    8.27 1.0000  2776.  0.      0.00   0.00      1. 
 
   5  -5   1   26.44    0.87   30.39 1.0000  2777.  0.      0.00   0.00      1. 
 
   5   5  -1   27.03    0.95   28.45 1.0000  2778.  0.      0.00   0.00      1. 
 
  -5   5   1   25.99    0.87   29.87 1.0000  2779.  0.      0.00   0.00      1. 
 
   5   5  -1   28.77    2.33   12.35 1.0000  2780.  0.      0.00   0.00      1. 
 
   5  -5   1   27.08    0.94   28.81 1.0000  2781.  0.      0.00   0.00      1. 
 
  -5  -5  -1   26.30    1.22   21.56 1.0000  2782.  0.      0.00   0.00      1. 
 
   5   5  -1   25.95    0.82   31.65 1.0000  2783.  0.      0.00   0.00      1. 
 
  -5  -6   1   -0.06    0.06   -1.00 1.0000  2784.  0.      0.00   0.00      1. 
 
   5  -6  -1    0.10    0.06    1.67 1.0000  2785.  0.      0.00   0.00      1. 
 
   5   6   1    0.19    0.25    0.76 1.0000  2786.  0.      0.00   0.00      1. 
 
  -5  -6   1    0.02    0.04    0.50 1.0000  2787.  0.      0.00   0.00      1. 
 
   5   6   1    0.02    0.05    0.40 1.0000  2788.  0.      0.00   0.00      1. 
 
  -5   6  -1    0.11    0.08    1.38 1.0000  2789.  0.      0.00   0.00      1. 
 
  -5  -6   1    0.03    0.05    0.60 1.0000  2790.  0.      0.00   0.00      1. 
 
   5   6   1   -0.60    0.80   -0.75 1.0000  2791.  0.      0.00   0.00      1. 
 
  -5   6  -1   -0.02    0.08   -0.25 1.0000  2792.  0.      0.00   0.00      1. 
 
   5  -6  -1    0.02    0.05    0.40 1.0000  2793.  0.      0.00   0.00      1. 
 
   5  -6   1    0.00    0.05    0.00 1.0000  2794.  0.      0.00   0.00      1. 
 
   5  -6   1    0.09    0.07    1.29 1.0000  2795.  0.      0.00   0.00      1. 
 
   5   6  -1    0.04    0.05    0.80 1.0000  2796.  0.      0.00   0.00      1. 
 
  -5  -6  -1    0.03    0.04    0.75 1.0000  2797.  0.      0.00   0.00      1. 
 
   5   6  -1   -0.05    0.19   -0.26 1.0000  2798.  0.      0.00   0.00      1. 
 
  -5  -6  -1    0.02    0.04    0.50 1.0000  2799.  0.      0.00   0.00      1. 
 
  -5  -6  -1   -0.06    0.07   -0.86 1.0000  2800.  0.      0.00   0.00      1. 
 
  -5   6   1    0.04    0.07    0.57 1.0000  2801.  0.      0.00   0.00      1. 
 
  -5  -7   1    2.74    0.22   12.45 1.0000  2802.  0.      0.00   0.00      1. 
 
   5   7   1    2.24    0.69    3.25 1.0000  2803.  0.      0.00   0.00      1. 
 
   5  -7  -1    2.86    0.27   10.59 1.0000  2804.  0.      0.00   0.00      1. 
 
  -5   7  -1    2.44    0.18   13.56 1.0000  2805.  0.      0.00   0.00      1. 
 
  -5   7  -1    2.78    0.23   12.09 1.0000  2806.  0.      0.00   0.00      1. 
 
  -5  -7   1    2.73    0.18   15.17 1.0000  2807.  0.      0.00   0.00      1. 
 
  -5   7  -1    1.30    1.05    1.24 1.0000  2808.  0.      0.00   0.00      1. 
 
  -5  -7   1    2.72    0.18   15.11 1.0000  2809.  0.      0.00   0.00      1. 
 
   5   7   1    3.31    1.21    2.74 1.0000  2810.  0.      0.00   0.00      1. 
 
   5  -7  -1    2.56    0.22   11.64 1.0000  2811.  0.      0.00   0.00      1. 
 
  -5   7  -1    2.09    1.26    1.66 1.0000  2812.  0.      0.00   0.00      1. 
 
   5   7   1    2.80    0.19   14.74 1.0000  2813.  0.      0.00   0.00      1. 
 
  -5  -7  -1    2.70    0.22   12.27 1.0000  2814.  0.      0.00   0.00      1. 
 
  -5   7   1    2.66    0.22   12.09 1.0000  2815.  0.      0.00   0.00      1. 
 
   5   7  -1    2.49    0.79    3.15 1.0000  2816.  0.      0.00   0.00      1. 
 
  -5  -7  -1    2.73    0.18   15.17 1.0000  2817.  0.      0.00   0.00      1. 
 
  -5   7   1    3.46    1.31    2.64 1.0000  2818.  0.      0.00   0.00      1. 
 
   5  -7   1    2.76    0.27   10.22 1.0000  2819.  0.      0.00   0.00      1. 
 
   5  -7   1    2.58    0.23   11.22 1.0000  2820.  0.      0.00   0.00      1. 
 
   5   7  -1    2.64    0.20   13.20 1.0000  2821.  0.      0.00   0.00      1. 
 
   5   7  -1    1.49    1.20    1.24 1.0000  2822.  0.      0.00   0.00      1. 
 
   5  -7   1    2.60    0.22   11.82 1.0000  2823.  0.      0.00   0.00      1. 
 
  -5   7   1    2.36    1.00    2.36 1.0000  2824.  0.      0.00   0.00      1. 
 
   5   8   1    0.02    0.85    0.02 1.0000  2825.  0.      0.00   0.00      1. 
 
  -5   8  -1    0.35    0.09    3.89 1.0000  2826.  0.      0.00   0.00      1. 
 
  -5   8  -1    0.44    0.09    4.89 1.0000  2827.  0.      0.00   0.00      1. 
 
  -5  -8   1    0.40    0.07    5.71 1.0000  2828.  0.      0.00   0.00      1. 
 
   5   8   1    1.69    0.50    3.38 1.0000  2829.  0.      0.00   0.00      1. 
 
   5  -8  -1    0.47    0.12    3.92 1.0000  2830.  0.      0.00   0.00      1. 
 
   5   8   1    0.42    0.08    5.25 1.0000  2831.  0.      0.00   0.00      1. 
 
  -5  -8   1    0.40    0.09    4.44 1.0000  2832.  0.      0.00   0.00      1. 
 
   5  -8  -1    0.34    0.09    3.78 1.0000  2833.  0.      0.00   0.00      1. 
 
   5   8  -1    0.48    0.09    5.33 1.0000  2834.  0.      0.00   0.00      1. 
 
  -5  -8  -1    0.37    0.08    4.62 1.0000  2835.  0.      0.00   0.00      1. 
 
   5  -8   1    0.41    0.10    4.10 1.0000  2836.  0.      0.00   0.00      1. 
 
   5  -8   1    0.49    0.13    3.77 1.0000  2837.  0.      0.00   0.00      1. 
 
  -5  -8  -1    0.42    0.08    5.25 1.0000  2838.  0.      0.00   0.00      1. 
 
   5   8  -1    0.90    0.36    2.50 1.0000  2839.  0.      0.00   0.00      1. 
 
   5   8  -1    2.06    1.05    1.96 1.0000  2840.  0.      0.00   0.00      1. 
 
  -5   8   1    0.42    0.11    3.82 1.0000  2841.  0.      0.00   0.00      1. 
 
   5  -8   1    0.46    0.10    4.60 1.0000  2842.  0.      0.00   0.00      1. 
 
   5  -9  -1    0.04    0.12    0.33 1.0000  2843.  0.      0.00   0.00      1. 
 
   5  -9  -1    0.09    0.06    1.50 1.0000  2844.  0.      0.00   0.00      1. 
 
   5   9   1    0.09    0.04    2.25 1.0000  2845.  0.      0.00   0.00      1. 
 
  -5  -9   1    0.09    0.05    1.80 1.0000  2846.  0.      0.00   0.00      1. 
 
  -5  -9   1    0.04    0.04    1.00 1.0000  2847.  0.      0.00   0.00      1. 
 
  -5   9  -1    0.11    0.07    1.57 1.0000  2848.  0.      0.00   0.00      1. 
 
  -5  -9  -1    0.03    0.06    0.50 1.0000  2849.  0.      0.00   0.00      1. 
 
  -5  -9  -1    0.10    0.05    2.00 1.0000  2850.  0.      0.00   0.00      1. 
 
   5  -9   1    0.05    0.07    0.71 1.0000  2851.  0.      0.00   0.00      1. 
 
   5  -9   1    0.09    0.06    1.50 1.0000  2852.  0.      0.00   0.00      1. 
 
   5  -9   1    0.08    0.06    1.33 1.0000  2853.  0.      0.00   0.00      1. 
 
   5   9  -1    0.10    0.05    2.00 1.0000  2854.  0.      0.00   0.00      1. 
 
  -5 -10   1   -0.07    0.03   -2.33 1.0000  2855.  0.      0.00   0.00      1. 
 
  -5 -10   1   -0.01    0.03   -0.33 1.0000  2856.  0.      0.00   0.00      1. 
 
   5 -10  -1   -0.06    0.04   -1.50 1.0000  2857.  0.      0.00   0.00      1. 
 
  -5 -10  -1    0.00    0.03    0.00 1.0000  2858.  0.      0.00   0.00      1. 
 
   5 -10   1   -0.05    0.02   -2.50 1.0000  2859.  0.      0.00   0.00      1. 
 
   5  10  -1    0.00    0.02    0.00 1.0000  2860.  0.      0.00   0.00      1. 
 
  -5 -10  -1   -0.05    0.03   -1.67 1.0000  2861.  0.      0.00   0.00      1. 
 
   5 -10   1    0.00    0.04    0.00 1.0000  2862.  0.      0.00   0.00      1. 
 
  -6   0   1    0.14    0.26    0.54 1.0000  2863.  0.      0.00   0.00      1. 
 
   6   0  -1    0.01    0.02    0.50 1.0000  2864.  0.      0.00   0.00      1. 
 
   6   0   1    0.02    0.04    0.50 1.0000  2865.  0.      0.00   0.00      1. 
 
   6   0   1    0.01    0.02    0.50 1.0000  2866.  0.      0.00   0.00      1. 
 
  -6   0  -1   -0.01    0.02   -0.50 1.0000  2867.  0.      0.00   0.00      1. 
 
  -6   0   1   -0.02    0.03   -0.67 1.0000  2868.  0.      0.00   0.00      1. 
 
   6   0  -1    0.07    0.25    0.28 1.0000  2869.  0.      0.00   0.00      1. 
 
  -6   0  -1    0.01    0.06    0.17 1.0000  2870.  0.      0.00   0.00      1. 
 
   6   0  -1    0.17    0.09    1.89 1.0000  2871.  0.      0.00   0.00      1. 
 
  -6   0  -1    0.21    0.28    0.75 1.0000  2872.  0.      0.00   0.00      1. 
 
  -6   0   1    0.01    0.05    0.20 1.0000  2873.  0.      0.00   0.00      1. 
 
   6   0  -1    0.01    0.04    0.25 1.0000  2874.  0.      0.00   0.00      1. 
 
  -6   0  -1    0.03    0.21    0.14 1.0000  2875.  0.      0.00   0.00      1. 
 
  -6   1  -1  187.23    7.81   23.97 1.0000  2876.  0.      0.00   0.00      1. 
 
  -6  -1   1  183.57    9.02   20.35 1.0000  2877.  0.      0.00   0.00      1. 
 
  -6  -1   1  192.46    4.78   40.26 1.0000  2878.  0.      0.00   0.00      1. 
 
   6   1   1  188.26    7.79   24.17 1.0000  2879.  0.      0.00   0.00      1. 
 
  -6  -1   1  182.88    8.22   22.25 1.0000  2880.  0.      0.00   0.00      1. 
 
   6   1   1  186.46    5.88   31.71 1.0000  2881.  0.      0.00   0.00      1. 
 
  -6   1  -1  192.07    8.63   22.26 1.0000  2882.  0.      0.00   0.00      1. 
 
   6  -1   1  177.45    6.11   29.04 1.0000  2883.  0.      0.00   0.00      1. 
 
   6   1  -1  184.72    8.02   23.03 1.0000  2884.  0.      0.00   0.00      1. 
 
  -6  -1  -1  190.19    8.09   23.51 1.0000  2885.  0.      0.00   0.00      1. 
 
  -6   1   1  188.82    8.10   23.31 1.0000  2886.  0.      0.00   0.00      1. 
 
   6   1  -1  186.61    5.97   31.26 1.0000  2887.  0.      0.00   0.00      1. 
 
  -6  -1  -1  193.20    8.93   21.63 1.0000  2888.  0.      0.00   0.00      1. 
 
   6  -1   1  177.26    8.40   21.10 1.0000  2889.  0.      0.00   0.00      1. 
 
  -6   1   1  184.33    7.36   25.04 1.0000  2890.  0.      0.00   0.00      1. 
 
   6  -2  -1   29.00    0.90   32.22 1.0000  2891.  0.      0.00   0.00      1. 
 
   6   2   1   30.69    1.78   17.24 1.0000  2892.  0.      0.00   0.00      1. 
 
   6   2   1   31.72    2.89   10.98 1.0000  2893.  0.      0.00   0.00      1. 
 
  -6   2  -1   31.90    2.99   10.67 1.0000  2894.  0.      0.00   0.00      1. 
 
   6  -2  -1   30.20    0.90   33.56 1.0000  2895.  0.      0.00   0.00      1. 
 
   6   2   1   30.94    1.03   30.04 1.0000  2896.  0.      0.00   0.00      1. 
 
  -6  -2   1   32.48    3.98    8.16 1.0000  2897.  0.      0.00   0.00      1. 
 
  -6  -2   1   29.79    3.27    9.11 1.0000  2898.  0.      0.00   0.00      1. 
 
  -6  -2   1   31.23    1.11   28.14 1.0000  2899.  0.      0.00   0.00      1. 
 
  -6  -2   1   29.62    0.81   36.57 1.0000  2900.  0.      0.00   0.00      1. 
 
  -6   2  -1   29.32    3.35    8.75 1.0000  2901.  0.      0.00   0.00      1. 
 
  -6  -2   1   29.88    0.83   36.00 1.0000  2902.  0.      0.00   0.00      1. 
 
   6   2   1   28.89    0.95   30.41 1.0000  2903.  0.      0.00   0.00      1. 
 
  -6   2  -1   30.98    0.98   31.61 1.0000  2904.  0.      0.00   0.00      1. 
 
  -6  -2  -1   31.67    1.13   28.03 1.0000  2905.  0.      0.00   0.00      1. 
 
   6   2  -1   30.59    3.03   10.10 1.0000  2906.  0.      0.00   0.00      1. 
 
   6   2  -1   31.14    1.06   29.38 1.0000  2907.  0.      0.00   0.00      1. 
 
  -6  -2  -1   28.00    2.93    9.56 1.0000  2908.  0.      0.00   0.00      1. 
 
   6  -2   1   30.70    0.93   33.01 1.0000  2909.  0.      0.00   0.00      1. 
 
  -6  -2  -1   31.70    3.42    9.27 1.0000  2910.  0.      0.00   0.00      1. 
 
  -6   2   1   31.33    3.19    9.82 1.0000  2911.  0.      0.00   0.00      1. 
 
   6   2  -1   30.45    0.94   32.39 1.0000  2912.  0.      0.00   0.00      1. 
 
   6   2  -1   30.86    1.90   16.24 1.0000  2913.  0.      0.00   0.00      1. 
 
  -6  -2  -1   28.56    0.81   35.26 1.0000  2914.  0.      0.00   0.00      1. 
 
  -6   2   1   28.05    2.64   10.62 1.0000  2915.  0.      0.00   0.00      1. 
 
  -6  -2  -1   30.61    0.83   36.88 1.0000  2916.  0.      0.00   0.00      1. 
 
   6  -2   1   29.32    0.91   32.22 1.0000  2917.  0.      0.00   0.00      1. 
 
  -6   3  -1    0.22    0.05    4.40 1.0000  2918.  0.      0.00   0.00      1. 
 
  -6   3  -1    0.21    0.29    0.72 1.0000  2919.  0.      0.00   0.00      1. 
 
  -6   3  -1    0.44    0.47    0.94 1.0000  2920.  0.      0.00   0.00      1. 
 
  -6  -3   1    0.15    0.11    1.36 1.0000  2921.  0.      0.00   0.00      1. 
 
  -6  -3   1    0.44    0.06    7.33 1.0000  2922.  0.      0.00   0.00      1. 
 
   6   3   1    0.10    0.07    1.43 1.0000  2923.  0.      0.00   0.00      1. 
 
  -6  -3   1   -0.37    0.43   -0.86 1.0000  2924.  0.      0.00   0.00      1. 
 
   6   3   1    0.07    0.12    0.58 1.0000  2925.  0.      0.00   0.00      1. 
 
   6  -3  -1    0.08    0.05    1.60 1.0000  2926.  0.      0.00   0.00      1. 
 
  -6  -3   1   -0.07    0.44   -0.16 1.0000  2927.  0.      0.00   0.00      1. 
 
  -6  -3   1    0.09    0.03    3.00 1.0000  2928.  0.      0.00   0.00      1. 
 
   6   3   1    0.01    0.17    0.06 1.0000  2929.  0.      0.00   0.00      1. 
 
   6   3  -1    0.10    0.12    0.83 1.0000  2930.  0.      0.00   0.00      1. 
 
  -6  -3  -1    0.10    0.03    3.33 1.0000  2931.  0.      0.00   0.00      1. 
 
   6   3  -1    0.01    0.06    0.17 1.0000  2932.  0.      0.00   0.00      1. 
 
  -6  -3  -1    0.13    0.09    1.44 1.0000  2933.  0.      0.00   0.00      1. 
 
   6   3  -1    0.09    0.06    1.50 1.0000  2934.  0.      0.00   0.00      1. 
 
   6  -3   1    0.08    0.04    2.00 1.0000  2935.  0.      0.00   0.00      1. 
 
  -6   3   1   -0.12    0.44   -0.27 1.0000  2936.  0.      0.00   0.00      1. 
 
   6   3  -1    0.60    0.14    4.29 1.0000  2937.  0.      0.00   0.00      1. 
 
  -6  -3  -1    0.08    0.03    2.67 1.0000  2938.  0.      0.00   0.00      1. 
 
   6   3  -1    0.26    0.37    0.70 1.0000  2939.  0.      0.00   0.00      1. 
 
  -6   4  -1   69.72    6.01   11.60 1.0000  2940.  0.      0.00   0.00      1. 
 
   6  -4  -1   65.60    1.89   34.71 1.0000  2941.  0.      0.00   0.00      1. 
 
  -6  -4   1   67.96    1.85   36.74 1.0000  2942.  0.      0.00   0.00      1. 
 
  -6   4  -1   65.39    1.90   34.42 1.0000  2943.  0.      0.00   0.00      1. 
 
  -6  -4   1   66.01    1.80   36.67 1.0000  2944.  0.      0.00   0.00      1. 
 
   6  -4  -1   69.26    1.94   35.70 1.0000  2945.  0.      0.00   0.00      1. 
 
   6   4   1   64.80    1.83   35.41 1.0000  2946.  0.      0.00   0.00      1. 
 
   6   4   1   68.91    3.44   20.03 1.0000  2947.  0.      0.00   0.00      1. 
 
   6   4   1   70.78    5.47   12.94 1.0000  2948.  0.      0.00   0.00      1. 
 
  -6  -4   1   70.97    2.30   30.86 1.0000  2949.  0.      0.00   0.00      1. 
 
   6   4   1   72.50    2.04   35.54 1.0000  2950.  0.      0.00   0.00      1. 
 
  -6   4  -1   68.11    6.73   10.12 1.0000  2951.  0.      0.00   0.00      1. 
 
   6   4  -1   66.03    1.84   35.89 1.0000  2952.  0.      0.00   0.00      1. 
 
  -6  -4  -1   68.41    1.81   37.80 1.0000  2953.  0.      0.00   0.00      1. 
 
   6   4  -1   67.31    5.78   11.65 1.0000  2954.  0.      0.00   0.00      1. 
 
   6  -4   1   66.65    1.96   34.01 1.0000  2955.  0.      0.00   0.00      1. 
 
   6   4  -1   71.31    3.67   19.43 1.0000  2956.  0.      0.00   0.00      1. 
 
  -6  -4  -1   70.33    1.86   37.81 1.0000  2957.  0.      0.00   0.00      1. 
 
  -6   4   1   69.75    6.22   11.21 1.0000  2958.  0.      0.00   0.00      1. 
 
   6  -4   1   68.37    2.04   33.51 1.0000  2959.  0.      0.00   0.00      1. 
 
   6  -4   1   66.53    1.90   35.02 1.0000  2960.  0.      0.00   0.00      1. 
 
   6   4  -1   71.36    2.17   32.88 1.0000  2961.  0.      0.00   0.00      1. 
 
  -6  -4  -1   69.42    2.30   30.18 1.0000  2962.  0.      0.00   0.00      1. 
 
  -6   4   1   73.40    5.57   13.18 1.0000  2963.  0.      0.00   0.00      1. 
 
   6   5   1    0.26    0.68    0.38 1.0000  2964.  0.      0.00   0.00      1. 
 
   6   5   1    0.94    0.10    9.40 1.0000  2965.  0.      0.00   0.00      1. 
 
   6   5   1    0.78    0.36    2.17 1.0000  2966.  0.      0.00   0.00      1. 
 
  -6  -5   1    0.94    0.09   10.44 1.0000  2967.  0.      0.00   0.00      1. 
 
  -6  -5   1    0.92    0.11    8.36 1.0000  2968.  0.      0.00   0.00      1. 
 
  -6   5  -1    0.81    0.14    5.79 1.0000  2969.  0.      0.00   0.00      1. 
 
  -6   5  -1    1.29    0.48    2.69 1.0000  2970.  0.      0.00   0.00      1. 
 
   6  -5  -1    0.89    0.14    6.36 1.0000  2971.  0.      0.00   0.00      1. 
 
  -6  -5   1    0.88    0.12    7.33 1.0000  2972.  0.      0.00   0.00      1. 
 
   6   5  -1    0.47    0.39    1.21 1.0000  2973.  0.      0.00   0.00      1. 
 
   6  -5   1    0.99    0.13    7.62 1.0000  2974.  0.      0.00   0.00      1. 
 
   6   5  -1    0.78    0.12    6.50 1.0000  2975.  0.      0.00   0.00      1. 
 
  -6   5   1    0.27    0.54    0.50 1.0000  2976.  0.      0.00   0.00      1. 
 
   6   5  -1    0.79    0.12    6.58 1.0000  2977.  0.      0.00   0.00      1. 
 
  -6  -5  -1    0.85    0.12    7.08 1.0000  2978.  0.      0.00   0.00      1. 
 
  -6  -5  -1    0.65    0.20    3.25 1.0000  2979.  0.      0.00   0.00      1. 
 
  -6   5   1    0.64    0.65    0.98 1.0000  2980.  0.      0.00   0.00      1. 
 
   6   5  -1   -0.36    0.37   -0.97 1.0000  2981.  0.      0.00   0.00      1. 
 
  -6  -5  -1    0.95    0.10    9.50 1.0000  2982.  0.      0.00   0.00      1. 
 
   6  -5   1    0.88    0.15    5.87 1.0000  2983.  0.      0.00   0.00      1. 
 
   6   5  -1    0.95    0.20    4.75 1.0000  2984.  0.      0.00   0.00      1. 
 
  -6   5   1    1.12    0.15    7.47 1.0000  2985.  0.      0.00   0.00      1. 
 
   6   6   1    0.20    0.75    0.27 1.0000  2986.  0.      0.00   0.00      1. 
 
   6  -6  -1    0.38    0.10    3.80 1.0000  2987.  0.      0.00   0.00      1. 
 
  -6  -6   1    0.45    0.17    2.65 1.0000  2988.  0.      0.00   0.00      1. 
 
  -6  -6   1    0.53    0.09    5.89 1.0000  2989.  0.      0.00   0.00      1. 
 
  -6   6  -1    0.42    0.11    3.82 1.0000  2990.  0.      0.00   0.00      1. 
 
   6   6   1    0.52    0.09    5.78 1.0000  2991.  0.      0.00   0.00      1. 
 
  -6   6  -1    0.57    0.70    0.81 1.0000  2992.  0.      0.00   0.00      1. 
 
  -6   6  -1   -0.81    0.85   -0.95 1.0000  2993.  0.      0.00   0.00      1. 
 
  -6  -6   1    0.62    0.11    5.64 1.0000  2994.  0.      0.00   0.00      1. 
 
   6  -6  -1    0.44    0.12    3.67 1.0000  2995.  0.      0.00   0.00      1. 
 
   6   6   1    0.28    0.37    0.76 1.0000  2996.  0.      0.00   0.00      1. 
 
  -6  -6  -1    0.55    0.20    2.75 1.0000  2997.  0.      0.00   0.00      1. 
 
   6  -6   1    0.45    0.12    3.75 1.0000  2998.  0.      0.00   0.00      1. 
 
   6   6  -1    1.13    0.86    1.31 1.0000  2999.  0.      0.00   0.00      1. 
 
  -6   6   1    0.50    0.65    0.77 1.0000  3000.  0.      0.00   0.00      1. 
 
   6   6  -1    0.42    0.09    4.67 1.0000  3001.  0.      0.00   0.00      1. 
 
  -6  -6  -1    0.47    0.08    5.88 1.0000  3002.  0.      0.00   0.00      1. 
 
  -6   6   1    0.49    0.10    4.90 1.0000  3003.  0.      0.00   0.00      1. 
 
  -6  -6  -1    0.37    0.08    4.62 1.0000  3004.  0.      0.00   0.00      1. 
 
   6  -6   1    0.41    0.10    4.10 1.0000  3005.  0.      0.00   0.00      1. 
 
   6   6  -1    0.27    0.33    0.82 1.0000  3006.  0.      0.00   0.00      1. 
 
  -6   6   1    1.37    0.76    1.80 1.0000  3007.  0.      0.00   0.00      1. 
 
   6  -7  -1    0.54    0.13    4.15 1.0000  3008.  0.      0.00   0.00      1. 
 
  -6   7  -1    0.35    0.68    0.51 1.0000  3009.  0.      0.00   0.00      1. 
 
  -6  -7   1    0.62    0.10    6.20 1.0000  3010.  0.      0.00   0.00      1. 
 
   6   7   1   -0.57    0.64   -0.89 1.0000  3011.  0.      0.00   0.00      1. 
 
   6   7   1    1.80    0.47    3.83 1.0000  3012.  0.      0.00   0.00      1. 
 
   6  -7  -1    0.55    0.12    4.58 1.0000  3013.  0.      0.00   0.00      1. 
 
  -6   7  -1    0.48    0.12    4.00 1.0000  3014.  0.      0.00   0.00      1. 
 
   6   7   1    0.73    0.10    7.30 1.0000  3015.  0.      0.00   0.00      1. 
 
  -6  -7   1    0.26    0.21    1.24 1.0000  3016.  0.      0.00   0.00      1. 
 
  -6   7  -1   -0.64    0.62   -1.03 1.0000  3017.  0.      0.00   0.00      1. 
 
  -6  -7   1    0.49    0.10    4.90 1.0000  3018.  0.      0.00   0.00      1. 
 
  -6   7   1    0.28    0.78    0.36 1.0000  3019.  0.      0.00   0.00      1. 
 
   6  -7   1    0.56    0.11    5.09 1.0000  3020.  0.      0.00   0.00      1. 
 
   6  -7   1    0.51    0.13    3.92 1.0000  3021.  0.      0.00   0.00      1. 
 
  -6   7   1    0.65    0.13    5.00 1.0000  3022.  0.      0.00   0.00      1. 
 
  -6  -7  -1    0.67    0.10    6.70 1.0000  3023.  0.      0.00   0.00      1. 
 
   6   7  -1    0.52    0.10    5.20 1.0000  3024.  0.      0.00   0.00      1. 
 
   6  -7   1    0.56    0.13    4.31 1.0000  3025.  0.      0.00   0.00      1. 
 
  -6   7   1    0.45    0.50    0.90 1.0000  3026.  0.      0.00   0.00      1. 
 
   6   7  -1    0.94    0.38    2.47 1.0000  3027.  0.      0.00   0.00      1. 
 
  -6  -7  -1    0.52    0.10    5.20 1.0000  3028.  0.      0.00   0.00      1. 
 
   6   7  -1    1.03    0.92    1.12 1.0000  3029.  0.      0.00   0.00      1. 
 
  -6   8  -1    1.24    0.17    7.29 1.0000  3030.  0.      0.00   0.00      1. 
 
   6  -8  -1    1.27    0.16    7.94 1.0000  3031.  0.      0.00   0.00      1. 
 
   6   8   1    1.22    1.06    1.15 1.0000  3032.  0.      0.00   0.00      1. 
 
   6   8   1    1.21    0.13    9.31 1.0000  3033.  0.      0.00   0.00      1. 
 
   6  -8  -1    1.25    0.20    6.25 1.0000  3034.  0.      0.00   0.00      1. 
 
   6   8   1    1.97    0.47    4.19 1.0000  3035.  0.      0.00   0.00      1. 
 
  -6  -8   1    1.24    0.11   11.27 1.0000  3036.  0.      0.00   0.00      1. 
 
  -6  -8   1    1.15    0.15    7.67 1.0000  3037.  0.      0.00   0.00      1. 
 
   6  -8   1    1.12    0.21    5.33 1.0000  3038.  0.      0.00   0.00      1. 
 
   6  -8   1    1.17    0.16    7.31 1.0000  3039.  0.      0.00   0.00      1. 
 
  -6  -8  -1    1.23    0.11   11.18 1.0000  3040.  0.      0.00   0.00      1. 
 
  -6  -8  -1    1.18    0.15    7.87 1.0000  3041.  0.      0.00   0.00      1. 
 
   6   8  -1    0.70    1.24    0.56 1.0000  3042.  0.      0.00   0.00      1. 
 
   6  -8   1    1.16    0.16    7.25 1.0000  3043.  0.      0.00   0.00      1. 
 
   6   8  -1    0.83    0.49    1.69 1.0000  3044.  0.      0.00   0.00      1. 
 
  -6   8   1    1.28    0.17    7.53 1.0000  3045.  0.      0.00   0.00      1. 
 
   6   8  -1    1.27    0.14    9.07 1.0000  3046.  0.      0.00   0.00      1. 
 
  -6  -9   1   -0.02    0.07   -0.29 1.0000  3047.  0.      0.00   0.00      1. 
 
   6  -9  -1   -0.07    0.07   -1.00 1.0000  3048.  0.      0.00   0.00      1. 
 
  -6  -9   1   -0.02    0.03   -0.67 1.0000  3049.  0.      0.00   0.00      1. 
 
  -6   9  -1    0.02    0.05    0.40 1.0000  3050.  0.      0.00   0.00      1. 
 
   6  -9  -1   -0.06    0.05   -1.20 1.0000  3051.  0.      0.00   0.00      1. 
 
   6   9   1    0.00    0.05    0.00 1.0000  3052.  0.      0.00   0.00      1. 
 
  -6  -9  -1    0.01    0.07    0.14 1.0000  3053.  0.      0.00   0.00      1. 
 
  -6  -9  -1    0.00    0.04    0.00 1.0000  3054.  0.      0.00   0.00      1. 
 
   6  -9   1   -0.08    0.04   -2.00 1.0000  3055.  0.      0.00   0.00      1. 
 
   6   9  -1    0.00    0.04    0.00 1.0000  3056.  0.      0.00   0.00      1. 
 
   6  -9   1   -0.04    0.04   -1.00 1.0000  3057.  0.      0.00   0.00      1. 
 
   6  -9   1   -0.04    0.05   -0.80 1.0000  3058.  0.      0.00   0.00      1. 
 
  -6  -9  -1   -0.08    0.05   -1.60 1.0000  3059.  0.      0.00   0.00      1. 
 
  -6 -10   1    0.06    0.04    1.50 1.0000  3060.  0.      0.00   0.00      1. 
 
   6 -10  -1   -0.05    0.03   -1.67 1.0000  3061.  0.      0.00   0.00      1. 
 
  -6 -10  -1    0.05    0.04    1.25 1.0000  3062.  0.      0.00   0.00      1. 
 
   6 -10   1   -0.02    0.04   -0.50 1.0000  3063.  0.      0.00   0.00      1. 
 
   6  10  -1    0.05    0.03    1.67 1.0000  3064.  0.      0.00   0.00      1. 
 
   6 -10   1    0.01    0.04    0.25 1.0000  3065.  0.      0.00   0.00      1. 
 
  -7   0   1    0.03    0.05    0.60 1.0000  3066.  0.      0.00   0.00      1. 
 
  -7   0   1    0.18    0.25    0.72 1.0000  3067.  0.      0.00   0.00      1. 
 
  -7   0  -1    0.83    0.49    1.69 1.0000  3068.  0.      0.00   0.00      1. 
 
   7   0  -1   -0.23    0.48   -0.48 1.0000  3069.  0.      0.00   0.00      1. 
 
   7   0  -1    0.01    0.03    0.33 1.0000  3070.  0.      0.00   0.00      1. 
 
   7   0   1    0.02    0.07    0.29 1.0000  3071.  0.      0.00   0.00      1. 
 
  -7   0  -1    0.01    0.08    0.13 1.0000  3072.  0.      0.00   0.00      1. 
 
   7   0  -1   -0.06    0.12   -0.50 1.0000  3073.  0.      0.00   0.00      1. 
 
  -7   0   1   -0.11    0.26   -0.42 1.0000  3074.  0.      0.00   0.00      1. 
 
  -7   0  -1    0.86    0.43    2.00 1.0000  3075.  0.      0.00   0.00      1. 
 
   7   0   1    0.47    0.28    1.68 1.0000  3076.  0.      0.00   0.00      1. 
 
   7   0   1   -0.01    0.02   -0.50 1.0000  3077.  0.      0.00   0.00      1. 
 
   7   0  -1   -0.04    0.04   -1.00 1.0000  3078.  0.      0.00   0.00      1. 
 
  -7  -1   1  108.71    2.99   36.36 1.0000  3079.  0.      0.00   0.00      1. 
 
  -7  -1   1  104.87    2.70   38.84 1.0000  3080.  0.      0.00   0.00      1. 
 
   7   1   1  106.37    2.81   37.85 1.0000  3081.  0.      0.00   0.00      1. 
 
  -7  -1   1  112.01    6.94   16.14 1.0000  3082.  0.      0.00   0.00      1. 
 
   7   1   1  103.76    5.68   18.27 1.0000  3083.  0.      0.00   0.00      1. 
 
   7   1   1  104.20    3.89   26.79 1.0000  3084.  0.      0.00   0.00      1. 
 
   7  -1  -1  102.95    2.79   36.90 1.0000  3085.  0.      0.00   0.00      1. 
 
  -7   1  -1  103.29    5.73   18.03 1.0000  3086.  0.      0.00   0.00      1. 
 
  -7   1  -1  105.47    6.49   16.25 1.0000  3087.  0.      0.00   0.00      1. 
 
  -7  -1   1  106.29    6.02   17.66 1.0000  3088.  0.      0.00   0.00      1. 
 
  -7   1  -1  104.73    2.93   35.74 1.0000  3089.  0.      0.00   0.00      1. 
 
   7  -1  -1   99.23    2.78   35.69 1.0000  3090.  0.      0.00   0.00      1. 
 
  -7  -1  -1  108.65    5.95   18.26 1.0000  3091.  0.      0.00   0.00      1. 
 
   7  -1   1  108.53    2.81   38.62 1.0000  3092.  0.      0.00   0.00      1. 
 
  -7   1   1  103.99    6.01   17.30 1.0000  3093.  0.      0.00   0.00      1. 
 
  -7  -1  -1  108.18    2.71   39.92 1.0000  3094.  0.      0.00   0.00      1. 
 
   7   1  -1   96.58    2.74   35.25 1.0000  3095.  0.      0.00   0.00      1. 
 
  -7   1   1  103.15    5.36   19.24 1.0000  3096.  0.      0.00   0.00      1. 
 
   7   1  -1  104.02    5.73   18.15 1.0000  3097.  0.      0.00   0.00      1. 
 
   7  -1   1  101.15    4.18   24.20 1.0000  3098.  0.      0.00   0.00      1. 
 
  -7  -1  -1  107.14    6.59   16.26 1.0000  3099.  0.      0.00   0.00      1. 
 
   7   1  -1  103.86    2.81   36.96 1.0000  3100.  0.      0.00   0.00      1. 
 
  -7  -1  -1  108.71    3.02   36.00 1.0000  3101.  0.      0.00   0.00      1. 
 
  -7   1   1  108.46    2.82   38.46 1.0000  3102.  0.      0.00   0.00      1. 
 
   7  -1   1  104.28    6.31   16.53 1.0000  3103.  0.      0.00   0.00      1. 
 
   7   1  -1  102.74    3.93   26.14 1.0000  3104.  0.      0.00   0.00      1. 
 
   7   2   1   14.00    0.52   26.92 1.0000  3105.  0.      0.00   0.00      1. 
 
   7   2   1   13.99    0.50   27.98 1.0000  3106.  0.      0.00   0.00      1. 
 
  -7  -2   1   13.86    0.43   32.23 1.0000  3107.  0.      0.00   0.00      1. 
 
   7   2   1   14.22    1.21   11.75 1.0000  3108.  0.      0.00   0.00      1. 
 
  -7  -2   1   13.94    0.41   34.00 1.0000  3109.  0.      0.00   0.00      1. 
 
   7  -2  -1   13.69    0.51   26.84 1.0000  3110.  0.      0.00   0.00      1. 
 
  -7  -2   1   14.97    2.51    5.96 1.0000  3111.  0.      0.00   0.00      1. 
 
  -7  -2   1   14.31    2.14    6.69 1.0000  3112.  0.      0.00   0.00      1. 
 
   7  -2  -1   14.45    0.52   27.79 1.0000  3113.  0.      0.00   0.00      1. 
 
  -7  -2   1   14.32    0.69   20.75 1.0000  3114.  0.      0.00   0.00      1. 
 
  -7   2  -1   14.19    2.44    5.82 1.0000  3115.  0.      0.00   0.00      1. 
 
  -7   2  -1   14.93    2.17    6.88 1.0000  3116.  0.      0.00   0.00      1. 
 
   7   2   1   14.66    0.63   23.27 1.0000  3117.  0.      0.00   0.00      1. 
 
   7   2   1   13.29    1.90    6.99 1.0000  3118.  0.      0.00   0.00      1. 
 
  -7   2  -1   14.76    0.58   25.45 1.0000  3119.  0.      0.00   0.00      1. 
 
  -7  -2  -1   13.34    0.40   33.35 1.0000  3120.  0.      0.00   0.00      1. 
 
   7  -2   1   14.29    0.53   26.96 1.0000  3121.  0.      0.00   0.00      1. 
 
  -7  -2  -1   13.97    0.45   31.04 1.0000  3122.  0.      0.00   0.00      1. 
 
   7   2  -1   13.98    0.64   21.84 1.0000  3123.  0.      0.00   0.00      1. 
 
   7   2  -1   14.41    1.23   11.72 1.0000  3124.  0.      0.00   0.00      1. 
 
  -7  -2  -1   14.90    0.72   20.69 1.0000  3125.  0.      0.00   0.00      1. 
 
   7   2  -1   14.29    0.55   25.98 1.0000  3126.  0.      0.00   0.00      1. 
 
  -7  -2  -1   15.19    2.18    6.97 1.0000  3127.  0.      0.00   0.00      1. 
 
  -7  -2  -1   16.12    2.59    6.22 1.0000  3128.  0.      0.00   0.00      1. 
 
   7   2  -1   13.15    1.99    6.61 1.0000  3129.  0.      0.00   0.00      1. 
 
   7  -2   1   14.17    0.52   27.25 1.0000  3130.  0.      0.00   0.00      1. 
 
  -7   2   1   14.49    1.97    7.36 1.0000  3131.  0.      0.00   0.00      1. 
 
   7  -2   1   13.08    0.48   27.25 1.0000  3132.  0.      0.00   0.00      1. 
 
  -7   2   1   12.92    2.20    5.87 1.0000  3133.  0.      0.00   0.00      1. 
 
   7   2  -1   13.94    0.48   29.04 1.0000  3134.  0.      0.00   0.00      1. 
 
  -7  -3   1    0.15    0.03    5.00 1.0000  3135.  0.      0.00   0.00      1. 
 
   7   3   1   -0.21    0.31   -0.68 1.0000  3136.  0.      0.00   0.00      1. 
 
  -7  -3   1    0.14    0.11    1.27 1.0000  3137.  0.      0.00   0.00      1. 
 
  -7   3  -1    0.76    0.65    1.17 1.0000  3138.  0.      0.00   0.00      1. 
 
   7  -3  -1    0.08    0.05    1.60 1.0000  3139.  0.      0.00   0.00      1. 
 
  -7  -3   1    0.17    1.01    0.17 1.0000  3140.  0.      0.00   0.00      1. 
 
  -7  -3   1    0.15    0.73    0.21 1.0000  3141.  0.      0.00   0.00      1. 
 
   7  -3  -1    0.12    0.06    2.00 1.0000  3142.  0.      0.00   0.00      1. 
 
  -7  -3   1    0.10    0.04    2.50 1.0000  3143.  0.      0.00   0.00      1. 
 
   7   3   1    0.14    0.15    0.93 1.0000  3144.  0.      0.00   0.00      1. 
 
  -7   3  -1    1.21    0.76    1.59 1.0000  3145.  0.      0.00   0.00      1. 
 
   7   3   1    0.20    0.10    2.00 1.0000  3146.  0.      0.00   0.00      1. 
 
   7  -3   1    0.12    0.05    2.40 1.0000  3147.  0.      0.00   0.00      1. 
 
   7   3  -1    0.08    0.06    1.33 1.0000  3148.  0.      0.00   0.00      1. 
 
  -7   3   1    0.28    0.47    0.60 1.0000  3149.  0.      0.00   0.00      1. 
 
   7   3  -1   -0.17    0.24   -0.71 1.0000  3150.  0.      0.00   0.00      1. 
 
  -7  -3  -1    0.16    0.11    1.45 1.0000  3151.  0.      0.00   0.00      1. 
 
   7   3  -1    0.35    0.14    2.50 1.0000  3152.  0.      0.00   0.00      1. 
 
  -7  -3  -1    0.44    0.05    8.80 1.0000  3153.  0.      0.00   0.00      1. 
 
   7   3  -1    0.08    0.08    1.00 1.0000  3154.  0.      0.00   0.00      1. 
 
   7  -3   1    0.24    0.07    3.43 1.0000  3155.  0.      0.00   0.00      1. 
 
   7   3  -1    0.08    0.07    1.14 1.0000  3156.  0.      0.00   0.00      1. 
 
  -7  -3  -1    0.09    0.03    3.00 1.0000  3157.  0.      0.00   0.00      1. 
 
  -7   3   1    0.46    0.70    0.66 1.0000  3158.  0.      0.00   0.00      1. 
 
   7   4   1   45.65    2.77   16.48 1.0000  3159.  0.      0.00   0.00      1. 
 
  -7  -4   1   43.21    1.67   25.87 1.0000  3160.  0.      0.00   0.00      1. 
 
  -7   4  -1   45.55    4.86    9.37 1.0000  3161.  0.      0.00   0.00      1. 
 
  -7   4  -1   43.92    5.64    7.79 1.0000  3162.  0.      0.00   0.00      1. 
 
   7   4   1   44.06    4.41    9.99 1.0000  3163.  0.      0.00   0.00      1. 
 
   7   4   1   43.18    1.22   35.39 1.0000  3164.  0.      0.00   0.00      1. 
 
  -7  -4   1   44.43    1.24   35.83 1.0000  3165.  0.      0.00   0.00      1. 
 
  -7  -4   1   43.87    1.19   36.87 1.0000  3166.  0.      0.00   0.00      1. 
 
   7  -4  -1   43.88    1.29   34.02 1.0000  3167.  0.      0.00   0.00      1. 
 
   7  -4  -1   44.89    1.35   33.25 1.0000  3168.  0.      0.00   0.00      1. 
 
   7   4   1   42.46    1.27   33.43 1.0000  3169.  0.      0.00   0.00      1. 
 
   7   4   1   45.67    1.46   31.28 1.0000  3170.  0.      0.00   0.00      1. 
 
  -7   4  -1   43.01    1.31   32.83 1.0000  3171.  0.      0.00   0.00      1. 
 
  -7   4   1   42.83    1.30   32.95 1.0000  3172.  0.      0.00   0.00      1. 
 
  -7  -4  -1   45.42    1.25   36.34 1.0000  3173.  0.      0.00   0.00      1. 
 
  -7   4   1   46.92    4.57   10.27 1.0000  3174.  0.      0.00   0.00      1. 
 
  -7   4   1   48.21    5.20    9.27 1.0000  3175.  0.      0.00   0.00      1. 
 
   7  -4   1   43.12    1.40   30.80 1.0000  3176.  0.      0.00   0.00      1. 
 
  -7  -4  -1   44.58    1.20   37.15 1.0000  3177.  0.      0.00   0.00      1. 
 
   7  -4   1   43.57    1.31   33.26 1.0000  3178.  0.      0.00   0.00      1. 
 
  -7  -4  -1   44.74    1.70   26.32 1.0000  3179.  0.      0.00   0.00      1. 
 
   7   4  -1   42.84    1.23   34.83 1.0000  3180.  0.      0.00   0.00      1. 
 
   7   4  -1   45.97    1.59   28.91 1.0000  3181.  0.      0.00   0.00      1. 
 
   7   4  -1   42.44    4.49    9.45 1.0000  3182.  0.      0.00   0.00      1. 
 
   7   4  -1   43.84    2.86   15.33 1.0000  3183.  0.      0.00   0.00      1. 
 
   7  -4   1   46.85    1.38   33.95 1.0000  3184.  0.      0.00   0.00      1. 
 
   7   4  -1   41.55    1.28   32.46 1.0000  3185.  0.      0.00   0.00      1. 
 
  -7   5  -1   15.88    3.40    4.67 1.0000  3186.  0.      0.00   0.00      1. 
 
  -7   5  -1   15.76    3.09    5.10 1.0000  3187.  0.      0.00   0.00      1. 
 
   7  -5  -1   15.31    0.60   25.52 1.0000  3188.  0.      0.00   0.00      1. 
 
   7   5   1   14.67    1.61    9.11 1.0000  3189.  0.      0.00   0.00      1. 
 
  -7  -5   1   16.27    0.93   17.49 1.0000  3190.  0.      0.00   0.00      1. 
 
   7   5   1   15.91    0.53   30.02 1.0000  3191.  0.      0.00   0.00      1. 
 
  -7   5  -1   15.96    0.61   26.16 1.0000  3192.  0.      0.00   0.00      1. 
 
  -7  -5   1   15.84    0.50   31.68 1.0000  3193.  0.      0.00   0.00      1. 
 
   7  -5  -1   16.65    0.73   22.81 1.0000  3194.  0.      0.00   0.00      1. 
 
  -7  -5   1   16.25    0.55   29.55 1.0000  3195.  0.      0.00   0.00      1. 
 
   7   5   1   16.83    2.77    6.08 1.0000  3196.  0.      0.00   0.00      1. 
 
   7   5  -1   15.61    0.73   21.38 1.0000  3197.  0.      0.00   0.00      1. 
 
  -7  -5  -1   15.59    0.55   28.35 1.0000  3198.  0.      0.00   0.00      1. 
 
  -7   5   1   15.43    0.60   25.72 1.0000  3199.  0.      0.00   0.00      1. 
 
  -7   5   1   19.01    2.89    6.58 1.0000  3200.  0.      0.00   0.00      1. 
 
   7   5  -1   15.39    0.56   27.48 1.0000  3201.  0.      0.00   0.00      1. 
 
   7   5  -1   15.08    0.53   28.45 1.0000  3202.  0.      0.00   0.00      1. 
 
   7  -5   1   15.91    0.61   26.08 1.0000  3203.  0.      0.00   0.00      1. 
 
   7  -5   1   15.46    0.61   25.34 1.0000  3204.  0.      0.00   0.00      1. 
 
   7   5  -1   15.47    1.72    8.99 1.0000  3205.  0.      0.00   0.00      1. 
 
  -7  -5  -1   15.81    0.50   31.62 1.0000  3206.  0.      0.00   0.00      1. 
 
  -7   5   1   14.06    2.82    4.99 1.0000  3207.  0.      0.00   0.00      1. 
 
  -7  -5  -1   16.50    0.96   17.19 1.0000  3208.  0.      0.00   0.00      1. 
 
   7  -5   1   15.41    0.66   23.35 1.0000  3209.  0.      0.00   0.00      1. 
 
   7   5  -1   13.67    2.72    5.03 1.0000  3210.  0.      0.00   0.00      1. 
 
   7  -6  -1   12.78    0.54   23.67 1.0000  3211.  0.      0.00   0.00      1. 
 
  -7  -6   1   11.30    0.84   13.45 1.0000  3212.  0.      0.00   0.00      1. 
 
  -7  -6   1   12.42    0.42   29.57 1.0000  3213.  0.      0.00   0.00      1. 
 
  -7   6  -1   14.58    2.79    5.23 1.0000  3214.  0.      0.00   0.00      1. 
 
  -7   6  -1   11.83    2.84    4.17 1.0000  3215.  0.      0.00   0.00      1. 
 
   7  -6  -1   12.73    0.60   21.22 1.0000  3216.  0.      0.00   0.00      1. 
 
   7   6   1   12.55    0.45   27.89 1.0000  3217.  0.      0.00   0.00      1. 
 
  -7   6  -1   12.26    0.54   22.70 1.0000  3218.  0.      0.00   0.00      1. 
 
  -7  -6   1   12.71    0.48   26.48 1.0000  3219.  0.      0.00   0.00      1. 
 
   7   6   1    6.66    1.97    3.38 1.0000  3220.  0.      0.00   0.00      1. 
 
   7   6   1   11.47    1.43    8.02 1.0000  3221.  0.      0.00   0.00      1. 
 
  -7   6   1   11.68    2.36    4.95 1.0000  3222.  0.      0.00   0.00      1. 
 
  -7  -6  -1   12.26    0.48   25.54 1.0000  3223.  0.      0.00   0.00      1. 
 
   7  -6   1   12.35    0.53   23.30 1.0000  3224.  0.      0.00   0.00      1. 
 
  -7   6   1   12.68    0.53   23.92 1.0000  3225.  0.      0.00   0.00      1. 
 
  -7   6   1   10.64    2.35    4.53 1.0000  3226.  0.      0.00   0.00      1. 
 
  -7  -6  -1   11.68    0.87   13.43 1.0000  3227.  0.      0.00   0.00      1. 
 
   7   6  -1   13.44    2.90    4.63 1.0000  3228.  0.      0.00   0.00      1. 
 
   7  -6   1   12.97    0.62   20.92 1.0000  3229.  0.      0.00   0.00      1. 
 
   7   6  -1   12.49    1.65    7.57 1.0000  3230.  0.      0.00   0.00      1. 
 
   7   6  -1   12.39    0.46   26.93 1.0000  3231.  0.      0.00   0.00      1. 
 
  -7  -6  -1   12.18    0.42   29.00 1.0000  3232.  0.      0.00   0.00      1. 
 
   7  -6   1   12.00    0.53   22.64 1.0000  3233.  0.      0.00   0.00      1. 
 
   7  -7  -1    4.29    0.35   12.26 1.0000  3234.  0.      0.00   0.00      1. 
 
   7   7   1    4.87    1.61    3.02 1.0000  3235.  0.      0.00   0.00      1. 
 
  -7   7  -1    3.95    0.29   13.62 1.0000  3236.  0.      0.00   0.00      1. 
 
   7  -7  -1    4.25    0.29   14.66 1.0000  3237.  0.      0.00   0.00      1. 
 
  -7   7  -1    4.30    1.75    2.46 1.0000  3238.  0.      0.00   0.00      1. 
 
   7   7   1    4.73    0.90    5.26 1.0000  3239.  0.      0.00   0.00      1. 
 
  -7  -7   1    4.16    0.21   19.81 1.0000  3240.  0.      0.00   0.00      1. 
 
  -7   7  -1    3.49    1.19    2.93 1.0000  3241.  0.      0.00   0.00      1. 
 
  -7  -7   1    4.25    0.26   16.35 1.0000  3242.  0.      0.00   0.00      1. 
 
   7   7   1    4.09    0.22   18.59 1.0000  3243.  0.      0.00   0.00      1. 
 
  -7  -7   1    3.34    0.51    6.55 1.0000  3244.  0.      0.00   0.00      1. 
 
   7  -7   1    4.26    0.30   14.20 1.0000  3245.  0.      0.00   0.00      1. 
 
  -7   7   1    4.14    0.28   14.79 1.0000  3246.  0.      0.00   0.00      1. 
 
   7  -7   1    4.16    0.29   14.34 1.0000  3247.  0.      0.00   0.00      1. 
 
  -7  -7  -1    4.23    0.26   16.27 1.0000  3248.  0.      0.00   0.00      1. 
 
  -7   7   1    3.12    1.18    2.64 1.0000  3249.  0.      0.00   0.00      1. 
 
  -7   7   1    2.57    0.85    3.02 1.0000  3250.  0.      0.00   0.00      1. 
 
   7  -7   1    4.31    0.35   12.31 1.0000  3251.  0.      0.00   0.00      1. 
 
   7   7  -1    4.05    0.23   17.61 1.0000  3252.  0.      0.00   0.00      1. 
 
  -7  -7  -1    4.14    0.21   19.71 1.0000  3253.  0.      0.00   0.00      1. 
 
   7   7  -1    1.76    1.28    1.38 1.0000  3254.  0.      0.00   0.00      1. 
 
   7   7  -1    5.20    0.92    5.65 1.0000  3255.  0.      0.00   0.00      1. 
 
   7  -8  -1    0.28    0.10    2.80 1.0000  3256.  0.      0.00   0.00      1. 
 
  -7   8  -1    0.37    0.10    3.70 1.0000  3257.  0.      0.00   0.00      1. 
 
   7   8   1    0.41    0.08    5.13 1.0000  3258.  0.      0.00   0.00      1. 
 
   7   8   1    0.09    0.37    0.24 1.0000  3259.  0.      0.00   0.00      1. 
 
  -7  -8   1    0.32    0.06    5.33 1.0000  3260.  0.      0.00   0.00      1. 
 
  -7  -8   1    0.33    0.08    4.13 1.0000  3261.  0.      0.00   0.00      1. 
 
   7  -8  -1    0.34    0.10    3.40 1.0000  3262.  0.      0.00   0.00      1. 
 
   7   8   1    0.86    0.94    0.91 1.0000  3263.  0.      0.00   0.00      1. 
 
   7   8  -1    2.83    1.17    2.42 1.0000  3264.  0.      0.00   0.00      1. 
 
  -7   8   1    0.28    0.08    3.50 1.0000  3265.  0.      0.00   0.00      1. 
 
   7  -8   1    0.36    0.09    4.00 1.0000  3266.  0.      0.00   0.00      1. 
 
   7  -8   1    0.33    0.10    3.30 1.0000  3267.  0.      0.00   0.00      1. 
 
   7   8  -1    0.14    0.30    0.47 1.0000  3268.  0.      0.00   0.00      1. 
 
   7   8  -1    0.37    0.08    4.62 1.0000  3269.  0.      0.00   0.00      1. 
 
  -7  -8  -1    0.39    0.07    5.57 1.0000  3270.  0.      0.00   0.00      1. 
 
   7  -8   1    0.37    0.12    3.08 1.0000  3271.  0.      0.00   0.00      1. 
 
  -7  -8  -1    0.29    0.08    3.62 1.0000  3272.  0.      0.00   0.00      1. 
 
   7  -9  -1    0.06    0.06    1.00 1.0000  3273.  0.      0.00   0.00      1. 
 
  -7  -9   1    0.05    0.04    1.25 1.0000  3274.  0.      0.00   0.00      1. 
 
  -7   9  -1    0.01    0.05    0.20 1.0000  3275.  0.      0.00   0.00      1. 
 
  -7  -9   1    0.01    0.06    0.17 1.0000  3276.  0.      0.00   0.00      1. 
 
  -7  -9   1    0.04    0.08    0.50 1.0000  3277.  0.      0.00   0.00      1. 
 
   7  -9  -1    0.08    0.04    2.00 1.0000  3278.  0.      0.00   0.00      1. 
 
   7   9   1    0.07    0.05    1.40 1.0000  3279.  0.      0.00   0.00      1. 
 
   7  -9   1   -0.04    0.05   -0.80 1.0000  3280.  0.      0.00   0.00      1. 
 
   7  -9   1    0.04    0.06    0.67 1.0000  3281.  0.      0.00   0.00      1. 
 
  -7  -9  -1    0.01    0.04    0.25 1.0000  3282.  0.      0.00   0.00      1. 
 
  -7  -9  -1   -0.02    0.04   -0.50 1.0000  3283.  0.      0.00   0.00      1. 
 
   7   9  -1    0.06    0.05    1.20 1.0000  3284.  0.      0.00   0.00      1. 
 
   7  -9   1    0.04    0.04    1.00 1.0000  3285.  0.      0.00   0.00      1. 
 
  -7  -9  -1    0.08    0.09    0.89 1.0000  3286.  0.      0.00   0.00      1. 
 
  -7 -10   1    0.49    0.09    5.44 1.0000  3287.  0.      0.00   0.00      1. 
 
   7 -10  -1    0.32    0.05    6.40 1.0000  3288.  0.      0.00   0.00      1. 
 
   7 -10   1    0.26    0.05    5.20 1.0000  3289.  0.      0.00   0.00      1. 
 
   7 -10   1    0.33    0.05    6.60 1.0000  3290.  0.      0.00   0.00      1. 
 
  -7 -10  -1    0.50    0.06    8.33 1.0000  3291.  0.      0.00   0.00      1. 
 
   8   0  -1   -0.03    0.03   -1.00 1.0000  3292.  0.      0.00   0.00      1. 
 
   8   0   1    0.03    0.12    0.25 1.0000  3293.  0.      0.00   0.00      1. 
 
   8   0   1   -0.01    0.03   -0.33 1.0000  3294.  0.      0.00   0.00      1. 
 
   8   0   1    0.65    0.55    1.18 1.0000  3295.  0.      0.00   0.00      1. 
 
   8   0  -1    0.00    0.04    0.00 1.0000  3296.  0.      0.00   0.00      1. 
 
  -8   0   1   -0.08    0.29   -0.28 1.0000  3297.  0.      0.00   0.00      1. 
 
  -8   0   1    0.03    0.07    0.43 1.0000  3298.  0.      0.00   0.00      1. 
 
   8   0  -1   -0.01    0.05   -0.20 1.0000  3299.  0.      0.00   0.00      1. 
 
   8   0   1    0.07    0.06    1.17 1.0000  3300.  0.      0.00   0.00      1. 
 
  -8   0   1    0.53    0.35    1.51 1.0000  3301.  0.      0.00   0.00      1. 
 
  -8   0  -1    0.16    0.37    0.43 1.0000  3302.  0.      0.00   0.00      1. 
 
  -8   0  -1    0.03    0.02    1.50 1.0000  3303.  0.      0.00   0.00      1. 
 
  -8   0  -1    0.00    0.08    0.00 1.0000  3304.  0.      0.00   0.00      1. 
 
  -8   0  -1    0.57    0.47    1.21 1.0000  3305.  0.      0.00   0.00      1. 
 
  -8  -1   1   88.52    2.52   35.13 1.0000  3306.  0.      0.00   0.00      1. 
 
   8  -1  -1   92.30    2.40   38.46 1.0000  3307.  0.      0.00   0.00      1. 
 
  -8  -1   1   82.69    2.19   37.76 1.0000  3308.  0.      0.00   0.00      1. 
 
  -8  -1   1   85.97    6.18   13.91 1.0000  3309.  0.      0.00   0.00      1. 
 
  -8   1  -1   85.13    2.45   34.75 1.0000  3310.  0.      0.00   0.00      1. 
 
  -8   1  -1   84.94    6.11   13.90 1.0000  3311.  0.      0.00   0.00      1. 
 
  -8  -1   1   81.54    5.36   15.21 1.0000  3312.  0.      0.00   0.00      1. 
 
   8  -1  -1   78.98    2.24   35.26 1.0000  3313.  0.      0.00   0.00      1. 
 
   8   1   1   81.07    2.31   35.10 1.0000  3314.  0.      0.00   0.00      1. 
 
   8   1   1   80.21    5.21   15.40 1.0000  3315.  0.      0.00   0.00      1. 
 
   8  -1  -1   82.63    2.29   36.08 1.0000  3316.  0.      0.00   0.00      1. 
 
   8   1   1   83.74    3.51   23.86 1.0000  3317.  0.      0.00   0.00      1. 
 
  -8   1  -1   83.15    5.37   15.48 1.0000  3318.  0.      0.00   0.00      1. 
 
   8   1   1   87.17    2.41   36.17 1.0000  3319.  0.      0.00   0.00      1. 
 
  -8  -1  -1   87.64    2.56   34.23 1.0000  3320.  0.      0.00   0.00      1. 
 
  -8   1   1   85.39    5.12   16.68 1.0000  3321.  0.      0.00   0.00      1. 
 
   8  -1   1   86.71    2.33   37.21 1.0000  3322.  0.      0.00   0.00      1. 
 
   8   1  -1   85.96    4.06   21.17 1.0000  3323.  0.      0.00   0.00      1. 
 
   8   1  -1   82.39    2.25   36.62 1.0000  3324.  0.      0.00   0.00      1. 
 
  -8  -1  -1   82.49    5.39   15.30 1.0000  3325.  0.      0.00   0.00      1. 
 
   8   1  -1   83.39    6.51   12.81 1.0000  3326.  0.      0.00   0.00      1. 
 
  -8   1   1   84.24    5.79   14.55 1.0000  3327.  0.      0.00   0.00      1. 
 
  -8  -1  -1   79.60    2.16   36.85 1.0000  3328.  0.      0.00   0.00      1. 
 
   8   1  -1   87.37    2.41   36.25 1.0000  3329.  0.      0.00   0.00      1. 
 
  -8  -1  -1   87.16    6.18   14.10 1.0000  3330.  0.      0.00   0.00      1. 
 
  -8   1   1   86.69    2.32   37.37 1.0000  3331.  0.      0.00   0.00      1. 
 
   8  -1   1   83.49    2.30   36.30 1.0000  3332.  0.      0.00   0.00      1. 
 
   8  -1   1   79.84    2.29   34.86 1.0000  3333.  0.      0.00   0.00      1. 
 
  -8  -1  -1   84.04    2.20   38.20 1.0000  3334.  0.      0.00   0.00      1. 
 
  -8   2  -1   22.83    3.27    6.98 1.0000  3335.  0.      0.00   0.00      1. 
 
   8   2   1   20.39    0.85   23.99 1.0000  3336.  0.      0.00   0.00      1. 
 
   8   2   1   20.13    1.51   13.33 1.0000  3337.  0.      0.00   0.00      1. 
 
  -8   2  -1   20.92    2.71    7.72 1.0000  3338.  0.      0.00   0.00      1. 
 
   8  -2  -1   20.75    0.73   28.42 1.0000  3339.  0.      0.00   0.00      1. 
 
   8   2   1   21.49    0.74   29.04 1.0000  3340.  0.      0.00   0.00      1. 
 
  -8  -2   1   19.92    3.12    6.38 1.0000  3341.  0.      0.00   0.00      1. 
 
   8  -2  -1   21.58    0.72   29.97 1.0000  3342.  0.      0.00   0.00      1. 
 
  -8  -2   1   22.05    0.93   23.71 1.0000  3343.  0.      0.00   0.00      1. 
 
  -8   2  -1   22.19    0.77   28.82 1.0000  3344.  0.      0.00   0.00      1. 
 
  -8  -2   1   19.84    0.58   34.21 1.0000  3345.  0.      0.00   0.00      1. 
 
  -8  -2   1   21.74    0.63   34.51 1.0000  3346.  0.      0.00   0.00      1. 
 
  -8  -2   1   21.23    2.86    7.42 1.0000  3347.  0.      0.00   0.00      1. 
 
   8   2   1   21.07    2.60    8.10 1.0000  3348.  0.      0.00   0.00      1. 
 
   8   2  -1   21.66    1.66   13.05 1.0000  3349.  0.      0.00   0.00      1. 
 
  -8  -2  -1   18.24    3.00    6.08 1.0000  3350.  0.      0.00   0.00      1. 
 
   8  -2   1   20.91    0.68   30.75 1.0000  3351.  0.      0.00   0.00      1. 
 
  -8  -2  -1   21.11    0.63   33.51 1.0000  3352.  0.      0.00   0.00      1. 
 
  -8  -2  -1   20.05    2.71    7.40 1.0000  3353.  0.      0.00   0.00      1. 
 
   8   2  -1   23.44    2.85    8.22 1.0000  3354.  0.      0.00   0.00      1. 
 
   8   2  -1   22.42    0.81   27.68 1.0000  3355.  0.      0.00   0.00      1. 
 
  -8  -2  -1   20.32    0.59   34.44 1.0000  3356.  0.      0.00   0.00      1. 
 
   8   2  -1   22.09    0.89   24.82 1.0000  3357.  0.      0.00   0.00      1. 
 
  -8   2   1   21.60    3.12    6.92 1.0000  3358.  0.      0.00   0.00      1. 
 
   8  -2   1   20.74    0.74   28.03 1.0000  3359.  0.      0.00   0.00      1. 
 
  -8  -2  -1   20.14    0.93   21.66 1.0000  3360.  0.      0.00   0.00      1. 
 
   8  -2   1   21.09    0.74   28.50 1.0000  3361.  0.      0.00   0.00      1. 
 
   8   2  -1   20.36    0.67   30.39 1.0000  3362.  0.      0.00   0.00      1. 
 
  -8   2   1   22.45    2.75    8.16 1.0000  3363.  0.      0.00   0.00      1. 
 
   8  -3  -1    0.10    0.06    1.67 1.0000  3364.  0.      0.00   0.00      1. 
 
  -8   3  -1    0.12    0.37    0.32 1.0000  3365.  0.      0.00   0.00      1. 
 
  -8   3  -1    0.28    0.09    3.11 1.0000  3366.  0.      0.00   0.00      1. 
 
  -8  -3   1    0.17    0.04    4.25 1.0000  3367.  0.      0.00   0.00      1. 
 
   8  -3  -1    0.24    0.07    3.43 1.0000  3368.  0.      0.00   0.00      1. 
 
   8  -3  -1    0.23    0.07    3.29 1.0000  3369.  0.      0.00   0.00      1. 
 
  -8   3  -1    0.08    0.31    0.26 1.0000  3370.  0.      0.00   0.00      1. 
 
   8   3   1    0.09    0.15    0.60 1.0000  3371.  0.      0.00   0.00      1. 
 
   8   3   1   -0.02    0.29   -0.07 1.0000  3372.  0.      0.00   0.00      1. 
 
   8   3   1    0.24    0.11    2.18 1.0000  3373.  0.      0.00   0.00      1. 
 
  -8  -3   1    0.29    0.12    2.42 1.0000  3374.  0.      0.00   0.00      1. 
 
  -8  -3   1    0.27    0.06    4.50 1.0000  3375.  0.      0.00   0.00      1. 
 
  -8   3   1    0.39    0.31    1.26 1.0000  3376.  0.      0.00   0.00      1. 
 
   8   3  -1    0.16    0.23    0.70 1.0000  3377.  0.      0.00   0.00      1. 
 
   8  -3   1    0.23    0.08    2.88 1.0000  3378.  0.      0.00   0.00      1. 
 
  -8  -3  -1    0.18    0.04    4.50 1.0000  3379.  0.      0.00   0.00      1. 
 
   8   3  -1    0.27    0.12    2.25 1.0000  3380.  0.      0.00   0.00      1. 
 
   8  -3   1    0.20    0.07    2.86 1.0000  3381.  0.      0.00   0.00      1. 
 
  -8   3   1    0.63    0.36    1.75 1.0000  3382.  0.      0.00   0.00      1. 
 
   8   3  -1    0.24    0.08    3.00 1.0000  3383.  0.      0.00   0.00      1. 
 
  -8  -3  -1    0.22    0.04    5.50 1.0000  3384.  0.      0.00   0.00      1. 
 
   8   3  -1    0.10    0.09    1.11 1.0000  3385.  0.      0.00   0.00      1. 
 
  -8  -3  -1    0.23    0.12    1.92 1.0000  3386.  0.      0.00   0.00      1. 
 
   8   3  -1    0.12    0.06    2.00 1.0000  3387.  0.      0.00   0.00      1. 
 
  -8   3   1    0.50    0.12    4.17 1.0000  3388.  0.      0.00   0.00      1. 
 
   8   3  -1   -0.16    0.61   -0.26 1.0000  3389.  0.      0.00   0.00      1. 
 
  -8  -4   1   44.65    1.24   36.01 1.0000  3390.  0.      0.00   0.00      1. 
 
   8   4   1   42.81    1.22   35.09 1.0000  3391.  0.      0.00   0.00      1. 
 
   8   4   1   45.53    2.80   16.26 1.0000  3392.  0.      0.00   0.00      1. 
 
  -8   4  -1   43.72    1.33   32.87 1.0000  3393.  0.      0.00   0.00      1. 
 
   8   4   1   45.54    4.64    9.81 1.0000  3394.  0.      0.00   0.00      1. 
 
   8  -4  -1   43.40    1.37   31.68 1.0000  3395.  0.      0.00   0.00      1. 
 
  -8  -4   1   45.18    1.73   26.12 1.0000  3396.  0.      0.00   0.00      1. 
 
   8   4   1   45.03    1.51   29.82 1.0000  3397.  0.      0.00   0.00      1. 
 
   8  -4  -1   37.45    1.34   27.95 1.0000  3398.  0.      0.00   0.00      1. 
 
  -8   4  -1   47.11    5.98    7.88 1.0000  3399.  0.      0.00   0.00      1. 
 
   8   4   1   48.31    1.34   36.05 1.0000  3400.  0.      0.00   0.00      1. 
 
  -8   4  -1   46.06    5.23    8.81 1.0000  3401.  0.      0.00   0.00      1. 
 
  -8  -4   1   44.50    1.19   37.39 1.0000  3402.  0.      0.00   0.00      1. 
 
   8  -4   1   43.18    1.39   31.06 1.0000  3403.  0.      0.00   0.00      1. 
 
  -8  -4  -1   45.54    1.20   37.95 1.0000  3404.  0.      0.00   0.00      1. 
 
  -8  -4  -1   46.03    1.76   26.15 1.0000  3405.  0.      0.00   0.00      1. 
 
   8   4  -1   43.54    1.29   33.75 1.0000  3406.  0.      0.00   0.00      1. 
 
   8   4  -1   43.55    2.87   15.17 1.0000  3407.  0.      0.00   0.00      1. 
 
   8  -4   1   42.32    1.33   31.82 1.0000  3408.  0.      0.00   0.00      1. 
 
   8  -4   1   44.33    1.33   33.33 1.0000  3409.  0.      0.00   0.00      1. 
 
  -8   4   1   47.45    4.71   10.07 1.0000  3410.  0.      0.00   0.00      1. 
 
   8   4  -1   46.10    4.87    9.47 1.0000  3411.  0.      0.00   0.00      1. 
 
  -8  -4  -1   44.46    1.24   35.85 1.0000  3412.  0.      0.00   0.00      1. 
 
   8  -4   1   42.64    1.40   30.46 1.0000  3413.  0.      0.00   0.00      1. 
 
   8   4  -1   43.41    1.23   35.29 1.0000  3414.  0.      0.00   0.00      1. 
 
  -8   4   1   46.45    5.41    8.59 1.0000  3415.  0.      0.00   0.00      1. 
 
   8  -5  -1   23.24    0.80   29.05 1.0000  3416.  0.      0.00   0.00      1. 
 
   8  -5  -1   22.80    0.87   26.21 1.0000  3417.  0.      0.00   0.00      1. 
 
   8   5   1   21.95    2.02   10.87 1.0000  3418.  0.      0.00   0.00      1. 
 
   8   5   1   20.81    3.19    6.52 1.0000  3419.  0.      0.00   0.00      1. 
 
  -8  -5   1   22.01    0.71   31.00 1.0000  3420.  0.      0.00   0.00      1. 
 
  -8   5  -1   22.74    0.80   28.42 1.0000  3421.  0.      0.00   0.00      1. 
 
  -8  -5   1   22.55    0.66   34.17 1.0000  3422.  0.      0.00   0.00      1. 
 
  -8   5  -1   20.47    3.78    5.42 1.0000  3423.  0.      0.00   0.00      1. 
 
  -8  -5   1   22.76    1.18   19.29 1.0000  3424.  0.      0.00   0.00      1. 
 
   8   5   1   23.59    0.70   33.70 1.0000  3425.  0.      0.00   0.00      1. 
 
  -8   5  -1   23.21    3.86    6.01 1.0000  3426.  0.      0.00   0.00      1. 
 
  -8   5   1   22.83    0.79   28.90 1.0000  3427.  0.      0.00   0.00      1. 
 
  -8  -5  -1   22.76    0.72   31.61 1.0000  3428.  0.      0.00   0.00      1. 
 
   8  -5   1   21.53    0.79   27.25 1.0000  3429.  0.      0.00   0.00      1. 
 
   8  -5   1   23.04    0.88   26.18 1.0000  3430.  0.      0.00   0.00      1. 
 
  -8   5   1   19.62    3.53    5.56 1.0000  3431.  0.      0.00   0.00      1. 
 
   8   5  -1   21.55    2.05   10.51 1.0000  3432.  0.      0.00   0.00      1. 
 
  -8  -5  -1   22.07    0.66   33.44 1.0000  3433.  0.      0.00   0.00      1. 
 
  -8   5   1   22.54    3.41    6.61 1.0000  3434.  0.      0.00   0.00      1. 
 
   8   5  -1   22.48    0.95   23.66 1.0000  3435.  0.      0.00   0.00      1. 
 
   8  -5   1   22.40    0.80   28.00 1.0000  3436.  0.      0.00   0.00      1. 
 
   8   5  -1   21.72    0.69   31.48 1.0000  3437.  0.      0.00   0.00      1. 
 
   8   5  -1   22.08    3.49    6.33 1.0000  3438.  0.      0.00   0.00      1. 
 
   8   5  -1   21.71    0.74   29.34 1.0000  3439.  0.      0.00   0.00      1. 
 
  -8  -5  -1   22.56    1.20   18.80 1.0000  3440.  0.      0.00   0.00      1. 
 
   8   6   1   11.69    2.42    4.83 1.0000  3441.  0.      0.00   0.00      1. 
 
   8   6   1    9.85    1.43    6.89 1.0000  3442.  0.      0.00   0.00      1. 
 
  -8   6  -1   10.04    0.48   20.92 1.0000  3443.  0.      0.00   0.00      1. 
 
   8   6   1   10.08    0.38   26.53 1.0000  3444.  0.      0.00   0.00      1. 
 
  -8  -6   1   10.16    0.41   24.78 1.0000  3445.  0.      0.00   0.00      1. 
 
  -8   6  -1    9.03    2.63    3.43 1.0000  3446.  0.      0.00   0.00      1. 
 
  -8   6  -1   12.97    2.91    4.46 1.0000  3447.  0.      0.00   0.00      1. 
 
  -8  -6   1    9.49    0.78   12.17 1.0000  3448.  0.      0.00   0.00      1. 
 
  -8  -6   1    9.84    0.36   27.33 1.0000  3449.  0.      0.00   0.00      1. 
 
   8  -6  -1    9.61    0.53   18.13 1.0000  3450.  0.      0.00   0.00      1. 
 
   8   6  -1   11.69    2.82    4.15 1.0000  3451.  0.      0.00   0.00      1. 
 
   8   6  -1    8.85    1.48    5.98 1.0000  3452.  0.      0.00   0.00      1. 
 
  -8   6   1    8.86    2.14    4.14 1.0000  3453.  0.      0.00   0.00      1. 
 
   8  -6   1   10.23    0.48   21.31 1.0000  3454.  0.      0.00   0.00      1. 
 
  -8  -6  -1    9.96    0.36   27.67 1.0000  3455.  0.      0.00   0.00      1. 
 
  -8  -6  -1   10.06    0.41   24.54 1.0000  3456.  0.      0.00   0.00      1. 
 
   8  -6   1   10.65    0.56   19.02 1.0000  3457.  0.      0.00   0.00      1. 
 
   8  -6   1   11.59    0.57   20.33 1.0000  3458.  0.      0.00   0.00      1. 
 
  -8   6   1    8.70    2.01    4.33 1.0000  3459.  0.      0.00   0.00      1. 
 
   8   6  -1   10.02    0.39   25.69 1.0000  3460.  0.      0.00   0.00      1. 
 
  -8  -6  -1    8.91    0.76   11.72 1.0000  3461.  0.      0.00   0.00      1. 
 
  -8   6   1   10.52    0.47   22.38 1.0000  3462.  0.      0.00   0.00      1. 
 
  -8  -7   1   -0.23    0.15   -1.53 1.0000  3463.  0.      0.00   0.00      1. 
 
  -8  -7   1    0.04    0.04    1.00 1.0000  3464.  0.      0.00   0.00      1. 
 
  -8   7  -1   -0.55    0.89   -0.62 1.0000  3465.  0.      0.00   0.00      1. 
 
  -8   7  -1    0.09    0.08    1.13 1.0000  3466.  0.      0.00   0.00      1. 
 
   8   7   1    0.09    0.04    2.25 1.0000  3467.  0.      0.00   0.00      1. 
 
   8  -7  -1    0.15    0.08    1.88 1.0000  3468.  0.      0.00   0.00      1. 
 
  -8   7  -1   -0.81    0.77   -1.05 1.0000  3469.  0.      0.00   0.00      1. 
 
   8   7   1    0.11    0.30    0.37 1.0000  3470.  0.      0.00   0.00      1. 
 
   8   7   1    0.29    0.91    0.32 1.0000  3471.  0.      0.00   0.00      1. 
 
  -8  -7  -1    0.04    0.19    0.21 1.0000  3472.  0.      0.00   0.00      1. 
 
   8  -7   1    0.01    0.08    0.13 1.0000  3473.  0.      0.00   0.00      1. 
 
  -8   7   1    0.11    0.06    1.83 1.0000  3474.  0.      0.00   0.00      1. 
 
   8  -7   1    0.03    0.06    0.50 1.0000  3475.  0.      0.00   0.00      1. 
 
   8   7  -1    0.08    0.06    1.33 1.0000  3476.  0.      0.00   0.00      1. 
 
   8  -7   1   -0.02    0.06   -0.33 1.0000  3477.  0.      0.00   0.00      1. 
 
  -8  -7  -1    0.07    0.05    1.40 1.0000  3478.  0.      0.00   0.00      1. 
 
   8   7  -1    0.02    0.27    0.07 1.0000  3479.  0.      0.00   0.00      1. 
 
  -8  -8   1    5.42    0.28   19.36 1.0000  3480.  0.      0.00   0.00      1. 
 
  -8   8  -1    5.11    0.30   17.03 1.0000  3481.  0.      0.00   0.00      1. 
 
   8   8   1    4.00    0.95    4.21 1.0000  3482.  0.      0.00   0.00      1. 
 
  -8  -8   1    5.19    0.27   19.22 1.0000  3483.  0.      0.00   0.00      1. 
 
   8  -8  -1    5.06    0.37   13.68 1.0000  3484.  0.      0.00   0.00      1. 
 
   8   8   1    5.45    0.24   22.71 1.0000  3485.  0.      0.00   0.00      1. 
 
   8   8   1    5.07    1.80    2.82 1.0000  3486.  0.      0.00   0.00      1. 
 
   8  -8   1    5.07    0.38   13.34 1.0000  3487.  0.      0.00   0.00      1. 
 
  -8  -8  -1    5.05    0.27   18.70 1.0000  3488.  0.      0.00   0.00      1. 
 
   8   8  -1    7.21    1.55    4.65 1.0000  3489.  0.      0.00   0.00      1. 
 
  -8  -8  -1    7.01    0.33   21.24 1.0000  3490.  0.      0.00   0.00      1. 
 
   8   8  -1    5.34    0.24   22.25 1.0000  3491.  0.      0.00   0.00      1. 
 
  -8  -8  -1    5.06    0.27   18.74 1.0000  3492.  0.      0.00   0.00      1. 
 
   8   8  -1    3.89    1.06    3.67 1.0000  3493.  0.      0.00   0.00      1. 
 
   8  -8   1    5.20    0.31   16.77 1.0000  3494.  0.      0.00   0.00      1. 
 
  -8   8   1    5.35    0.29   18.45 1.0000  3495.  0.      0.00   0.00      1. 
 
  -8  -9   1    0.03    0.05    0.60 1.0000  3496.  0.      0.00   0.00      1. 
 
   8  -9  -1    0.01    0.05    0.20 1.0000  3497.  0.      0.00   0.00      1. 
 
  -8  -9   1   -0.05    0.03   -1.67 1.0000  3498.  0.      0.00   0.00      1. 
 
  -8   9  -1    0.02    0.05    0.40 1.0000  3499.  0.      0.00   0.00      1. 
 
   8   9   1    0.05    0.05    1.00 1.0000  3500.  0.      0.00   0.00      1. 
 
  -8  -9  -1   -0.01    0.06   -0.17 1.0000  3501.  0.      0.00   0.00      1. 
 
  -8  -9  -1    0.00    0.04    0.00 1.0000  3502.  0.      0.00   0.00      1. 
 
   8  -9   1   -0.01    0.05   -0.20 1.0000  3503.  0.      0.00   0.00      1. 
 
   8   9  -1   -0.01    0.03   -0.33 1.0000  3504.  0.      0.00   0.00      1. 
 
   9   0   1    0.00    0.04    0.00 1.0000  3505.  0.      0.00   0.00      1. 
 
  -9   0   1    0.01    0.08    0.13 1.0000  3506.  0.      0.00   0.00      1. 
 
   9   0   1    0.04    0.59    0.07 1.0000  3507.  0.      0.00   0.00      1. 
 
  -9   0   1    1.15    0.49    2.35 1.0000  3508.  0.      0.00   0.00      1. 
 
  -9   0  -1    0.03    0.34    0.09 1.0000  3509.  0.      0.00   0.00      1. 
 
   9   0  -1   -0.02    0.03   -0.67 1.0000  3510.  0.      0.00   0.00      1. 
 
  -9   0  -1    0.58    0.37    1.57 1.0000  3511.  0.      0.00   0.00      1. 
 
  -9   0  -1   -0.05    0.04   -1.25 1.0000  3512.  0.      0.00   0.00      1. 
 
   9   0  -1    0.00    0.06    0.00 1.0000  3513.  0.      0.00   0.00      1. 
 
   9   0   1    0.01    0.05    0.20 1.0000  3514.  0.      0.00   0.00      1. 
 
  -9   0   1    0.34    0.50    0.68 1.0000  3515.  0.      0.00   0.00      1. 
 
   9   0   1    0.01    0.04    0.25 1.0000  3516.  0.      0.00   0.00      1. 
 
  -9   0  -1    0.14    0.11    1.27 1.0000  3517.  0.      0.00   0.00      1. 
 
   9   0  -1    0.00    0.05    0.00 1.0000  3518.  0.      0.00   0.00      1. 
 
  -9   0  -1    0.10    0.05    2.00 1.0000  3519.  0.      0.00   0.00      1. 
 
   9   0   1   -0.07    0.24   -0.29 1.0000  3520.  0.      0.00   0.00      1. 
 
  -9   1  -1   24.88    2.86    8.70 1.0000  3521.  0.      0.00   0.00      1. 
 
   9  -1  -1   24.53    0.78   31.45 1.0000  3522.  0.      0.00   0.00      1. 
 
   9   1   1   24.57    0.85   28.91 1.0000  3523.  0.      0.00   0.00      1. 
 
  -9  -1   1   25.65    1.01   25.40 1.0000  3524.  0.      0.00   0.00      1. 
 
   9  -1  -1   26.20    0.83   31.57 1.0000  3525.  0.      0.00   0.00      1. 
 
   9   1   1   24.34    2.82    8.63 1.0000  3526.  0.      0.00   0.00      1. 
 
  -9  -1   1   26.15    3.44    7.60 1.0000  3527.  0.      0.00   0.00      1. 
 
   9   1   1   26.38    0.94   28.06 1.0000  3528.  0.      0.00   0.00      1. 
 
   9  -1  -1   25.58    0.85   30.09 1.0000  3529.  0.      0.00   0.00      1. 
 
   9   1   1   24.00    1.72   13.95 1.0000  3530.  0.      0.00   0.00      1. 
 
  -9   1  -1   24.52    3.37    7.28 1.0000  3531.  0.      0.00   0.00      1. 
 
  -9   1  -1   26.41    0.97   27.23 1.0000  3532.  0.      0.00   0.00      1. 
 
  -9  -1   1   27.31    3.03    9.01 1.0000  3533.  0.      0.00   0.00      1. 
 
   9   1   1   24.70    0.78   31.67 1.0000  3534.  0.      0.00   0.00      1. 
 
  -9  -1   1   24.23    0.69   35.12 1.0000  3535.  0.      0.00   0.00      1. 
 
  -9  -1  -1   25.55    1.05   24.33 1.0000  3536.  0.      0.00   0.00      1. 
 
   9  -1   1   26.39    0.86   30.69 1.0000  3537.  0.      0.00   0.00      1. 
 
   9   1  -1   24.16    0.78   30.97 1.0000  3538.  0.      0.00   0.00      1. 
 
  -9  -1  -1   25.18    3.28    7.68 1.0000  3539.  0.      0.00   0.00      1. 
 
  -9  -1  -1   24.27    0.70   34.67 1.0000  3540.  0.      0.00   0.00      1. 
 
  -9   1   1   25.58    0.84   30.45 1.0000  3541.  0.      0.00   0.00      1. 
 
  -9   1   1   25.74    3.75    6.86 1.0000  3542.  0.      0.00   0.00      1. 
 
  -9   1   1   22.53    2.73    8.25 1.0000  3543.  0.      0.00   0.00      1. 
 
  -9  -1  -1   24.29    2.91    8.35 1.0000  3544.  0.      0.00   0.00      1. 
 
   9  -1   1   24.91    0.83   30.01 1.0000  3545.  0.      0.00   0.00      1. 
 
  -9  -1  -1   25.35    0.74   34.26 1.0000  3546.  0.      0.00   0.00      1. 
 
   9  -1   1   26.62    0.80   33.27 1.0000  3547.  0.      0.00   0.00      1. 
 
   9   1  -1   25.40    0.94   27.02 1.0000  3548.  0.      0.00   0.00      1. 
 
   9   1  -1   25.58    0.86   29.74 1.0000  3549.  0.      0.00   0.00      1. 
 
  -9  -2   1   81.17    7.06   11.50 1.0000  3550.  0.      0.00   0.00      1. 
 
  -9   2  -1   81.99    7.05   11.63 1.0000  3551.  0.      0.00   0.00      1. 
 
   9  -2  -1   80.57    2.19   36.79 1.0000  3552.  0.      0.00   0.00      1. 
 
   9   2   1   79.09    5.69   13.90 1.0000  3553.  0.      0.00   0.00      1. 
 
   9   2   1   81.87    3.69   22.19 1.0000  3554.  0.      0.00   0.00      1. 
 
  -9   2  -1   85.19    6.21   13.72 1.0000  3555.  0.      0.00   0.00      1. 
 
   9   2   1   80.68    2.18   37.01 1.0000  3556.  0.      0.00   0.00      1. 
 
  -9  -2   1   84.84    2.56   33.14 1.0000  3557.  0.      0.00   0.00      1. 
 
  -9  -2   1   79.22    2.14   37.02 1.0000  3558.  0.      0.00   0.00      1. 
 
   9   2   1   81.99    2.46   33.33 1.0000  3559.  0.      0.00   0.00      1. 
 
  -9  -2   1   79.03    6.09   12.98 1.0000  3560.  0.      0.00   0.00      1. 
 
   9  -2  -1   77.93    2.28   34.18 1.0000  3561.  0.      0.00   0.00      1. 
 
  -9  -2   1   81.17    2.09   38.84 1.0000  3562.  0.      0.00   0.00      1. 
 
  -9   2  -1   82.73    2.29   36.13 1.0000  3563.  0.      0.00   0.00      1. 
 
   9  -2  -1   82.93    2.27   36.53 1.0000  3564.  0.      0.00   0.00      1. 
 
  -9  -2  -1   80.73    2.15   37.55 1.0000  3565.  0.      0.00   0.00      1. 
 
  -9  -2  -1   79.62    2.09   38.10 1.0000  3566.  0.      0.00   0.00      1. 
 
   9   2  -1   78.69    5.84   13.47 1.0000  3567.  0.      0.00   0.00      1. 
 
   9   2  -1   80.79    2.48   32.58 1.0000  3568.  0.      0.00   0.00      1. 
 
  -9  -2  -1   82.36    2.60   31.68 1.0000  3569.  0.      0.00   0.00      1. 
 
   9  -2   1   81.27    2.28   35.64 1.0000  3570.  0.      0.00   0.00      1. 
 
   9   2  -1   80.74    3.80   21.25 1.0000  3571.  0.      0.00   0.00      1. 
 
  -9  -2  -1   83.94    6.13   13.69 1.0000  3572.  0.      0.00   0.00      1. 
 
  -9   2   1   81.56    5.86   13.92 1.0000  3573.  0.      0.00   0.00      1. 
 
   9  -2   1   79.59    2.20   36.18 1.0000  3574.  0.      0.00   0.00      1. 
 
   9   2  -1   82.79    2.29   36.15 1.0000  3575.  0.      0.00   0.00      1. 
 
   9  -2   1   78.41    2.29   34.24 1.0000  3576.  0.      0.00   0.00      1. 
 
  -9  -2  -1   78.11    6.67   11.71 1.0000  3577.  0.      0.00   0.00      1. 
 
   9   2  -1   80.76    2.19   36.88 1.0000  3578.  0.      0.00   0.00      1. 
 
  -9   2   1   75.57    6.50   11.63 1.0000  3579.  0.      0.00   0.00      1. 
 
  -9   3  -1  120.33    3.24   37.14 1.0000  3580.  0.      0.00   0.00      1. 
 
  -9  -3   1  124.43    3.17   39.25 1.0000  3581.  0.      0.00   0.00      1. 
 
  -9  -3   1  126.41    3.69   34.26 1.0000  3582.  0.      0.00   0.00      1. 
 
  -9   3  -1  122.78    8.68   14.15 1.0000  3583.  0.      0.00   0.00      1. 
 
   9   3   1  123.09    5.04   24.42 1.0000  3584.  0.      0.00   0.00      1. 
 
  -9  -3   1  120.65    3.11   38.79 1.0000  3585.  0.      0.00   0.00      1. 
 
  -9   3  -1  117.19    9.72   12.06 1.0000  3586.  0.      0.00   0.00      1. 
 
   9   3   1  125.94    3.57   35.28 1.0000  3587.  0.      0.00   0.00      1. 
 
   9   3   1  114.63    3.26   35.16 1.0000  3588.  0.      0.00   0.00      1. 
 
   9  -3  -1  121.39    3.32   36.56 1.0000  3589.  0.      0.00   0.00      1. 
 
   9   3   1  117.63    7.62   15.44 1.0000  3590.  0.      0.00   0.00      1. 
 
   9  -3  -1  118.61    3.23   36.72 1.0000  3591.  0.      0.00   0.00      1. 
 
  -9  -3  -1  126.22    3.74   33.75 1.0000  3592.  0.      0.00   0.00      1. 
 
  -9   3   1  118.78    9.02   13.17 1.0000  3593.  0.      0.00   0.00      1. 
 
  -9  -3  -1  130.53    3.23   40.41 1.0000  3594.  0.      0.00   0.00      1. 
 
   9   3  -1  125.14    3.22   38.86 1.0000  3595.  0.      0.00   0.00      1. 
 
   9  -3   1  118.83    3.34   35.58 1.0000  3596.  0.      0.00   0.00      1. 
 
   9   3  -1  123.81    3.63   34.11 1.0000  3597.  0.      0.00   0.00      1. 
 
   9   3  -1  123.78    3.33   37.17 1.0000  3598.  0.      0.00   0.00      1. 
 
   9  -3   1  114.14    3.25   35.12 1.0000  3599.  0.      0.00   0.00      1. 
 
   9   3  -1  115.43   11.65    9.91 1.0000  3600.  0.      0.00   0.00      1. 
 
  -9   3   1  122.45    8.01   15.29 1.0000  3601.  0.      0.00   0.00      1. 
 
   9  -3   1  121.47    3.25   37.38 1.0000  3602.  0.      0.00   0.00      1. 
 
   9  -4  -1   17.71    0.65   27.25 1.0000  3603.  0.      0.00   0.00      1. 
 
  -9  -4   1   18.10    0.52   34.81 1.0000  3604.  0.      0.00   0.00      1. 
 
   9   4   1   16.84    0.54   31.19 1.0000  3605.  0.      0.00   0.00      1. 
 
  -9  -4   1   18.08    0.57   31.72 1.0000  3606.  0.      0.00   0.00      1. 
 
   9   4   1   17.92    0.83   21.59 1.0000  3607.  0.      0.00   0.00      1. 
 
  -9  -4   1   17.45    0.59   29.58 1.0000  3608.  0.      0.00   0.00      1. 
 
   9   4   1   20.13    2.96    6.80 1.0000  3609.  0.      0.00   0.00      1. 
 
  -9   4  -1   18.67    3.33    5.61 1.0000  3610.  0.      0.00   0.00      1. 
 
  -9   4  -1   17.20    0.65   26.46 1.0000  3611.  0.      0.00   0.00      1. 
 
  -9   4  -1   13.16    3.08    4.27 1.0000  3612.  0.      0.00   0.00      1. 
 
  -9  -4   1   17.12    0.96   17.83 1.0000  3613.  0.      0.00   0.00      1. 
 
   9   4   1   17.28    0.61   28.33 1.0000  3614.  0.      0.00   0.00      1. 
 
   9   4   1   17.55    1.74   10.09 1.0000  3615.  0.      0.00   0.00      1. 
 
  -9   4   1   16.44    0.62   26.52 1.0000  3616.  0.      0.00   0.00      1. 
 
  -9  -4  -1   17.13    0.57   30.05 1.0000  3617.  0.      0.00   0.00      1. 
 
   9   4  -1   16.83    0.61   27.59 1.0000  3618.  0.      0.00   0.00      1. 
 
  -9  -4  -1   17.57    0.52   33.79 1.0000  3619.  0.      0.00   0.00      1. 
 
   9  -4   1   17.61    0.74   23.80 1.0000  3620.  0.      0.00   0.00      1. 
 
  -9  -4  -1   17.57    0.59   29.78 1.0000  3621.  0.      0.00   0.00      1. 
 
   9   4  -1   18.68    3.04    6.14 1.0000  3622.  0.      0.00   0.00      1. 
 
  -9  -4  -1   17.69    1.00   17.69 1.0000  3623.  0.      0.00   0.00      1. 
 
  -9   4   1   17.53    3.27    5.36 1.0000  3624.  0.      0.00   0.00      1. 
 
   9   4  -1   17.47    1.78    9.81 1.0000  3625.  0.      0.00   0.00      1. 
 
  -9   4   1   21.80    3.22    6.77 1.0000  3626.  0.      0.00   0.00      1. 
 
   9   4  -1   18.10    0.91   19.89 1.0000  3627.  0.      0.00   0.00      1. 
 
   9  -4   1   17.09    0.65   26.29 1.0000  3628.  0.      0.00   0.00      1. 
 
   9  -4   1   16.56    0.65   25.48 1.0000  3629.  0.      0.00   0.00      1. 
 
   9  -4   1   18.65    0.80   23.31 1.0000  3630.  0.      0.00   0.00      1. 
 
   9   4  -1   16.81    0.55   30.56 1.0000  3631.  0.      0.00   0.00      1. 
 
  -9   4   1   16.38    0.77   21.27 1.0000  3632.  0.      0.00   0.00      1. 
 
   9  -5  -1    6.59    0.37   17.81 1.0000  3633.  0.      0.00   0.00      1. 
 
   9   5   1    7.91    2.27    3.48 1.0000  3634.  0.      0.00   0.00      1. 
 
   9   5   1    6.79    0.29   23.41 1.0000  3635.  0.      0.00   0.00      1. 
 
   9  -5  -1    6.65    0.42   15.83 1.0000  3636.  0.      0.00   0.00      1. 
 
  -9   5  -1    6.78    0.40   16.95 1.0000  3637.  0.      0.00   0.00      1. 
 
  -9  -5   1    6.59    0.26   25.35 1.0000  3638.  0.      0.00   0.00      1. 
 
   9   5   1    6.69    1.12    5.97 1.0000  3639.  0.      0.00   0.00      1. 
 
  -9  -5   1    6.76    0.32   21.13 1.0000  3640.  0.      0.00   0.00      1. 
 
  -9  -5   1    7.01    0.63   11.13 1.0000  3641.  0.      0.00   0.00      1. 
 
  -9  -5   1    6.77    0.31   21.84 1.0000  3642.  0.      0.00   0.00      1. 
 
  -9   5  -1    5.91    2.48    2.38 1.0000  3643.  0.      0.00   0.00      1. 
 
  -9   5  -1    5.02    1.85    2.71 1.0000  3644.  0.      0.00   0.00      1. 
 
   9  -5   1    7.12    0.43   16.56 1.0000  3645.  0.      0.00   0.00      1. 
 
  -9  -5  -1    7.03    0.31   22.68 1.0000  3646.  0.      0.00   0.00      1. 
 
  -9   5   1    7.39    2.06    3.59 1.0000  3647.  0.      0.00   0.00      1. 
 
   9   5  -1    6.38    0.48   13.29 1.0000  3648.  0.      0.00   0.00      1. 
 
  -9  -5  -1    6.71    0.26   25.81 1.0000  3649.  0.      0.00   0.00      1. 
 
  -9  -5  -1    6.31    0.60   10.52 1.0000  3650.  0.      0.00   0.00      1. 
 
   9   5  -1    8.31    1.18    7.04 1.0000  3651.  0.      0.00   0.00      1. 
 
  -9   5   1    6.60    2.03    3.25 1.0000  3652.  0.      0.00   0.00      1. 
 
   9   5  -1    7.60    1.89    4.02 1.0000  3653.  0.      0.00   0.00      1. 
 
   9  -5   1    6.53    0.36   18.14 1.0000  3654.  0.      0.00   0.00      1. 
 
   9  -5   1    6.73    0.37   18.19 1.0000  3655.  0.      0.00   0.00      1. 
 
  -9  -5  -1    6.70    0.32   20.94 1.0000  3656.  0.      0.00   0.00      1. 
 
  -9   6  -1   -0.60    0.72   -0.83 1.0000  3657.  0.      0.00   0.00      1. 
 
  -9   6  -1   -0.01    0.06   -0.17 1.0000  3658.  0.      0.00   0.00      1. 
 
   9  -6  -1   -0.01    0.06   -0.17 1.0000  3659.  0.      0.00   0.00      1. 
 
   9  -6  -1   -0.01    0.05   -0.20 1.0000  3660.  0.      0.00   0.00      1. 
 
   9   6   1   -0.02    0.26   -0.08 1.0000  3661.  0.      0.00   0.00      1. 
 
  -9   6  -1    1.11    0.70    1.59 1.0000  3662.  0.      0.00   0.00      1. 
 
  -9  -6   1    0.03    0.07    0.43 1.0000  3663.  0.      0.00   0.00      1. 
 
   9   6   1    0.00    0.03    0.00 1.0000  3664.  0.      0.00   0.00      1. 
 
   9   6   1    1.04    1.02    1.02 1.0000  3665.  0.      0.00   0.00      1. 
 
  -9  -6   1    0.06    0.04    1.50 1.0000  3666.  0.      0.00   0.00      1. 
 
  -9  -6   1    0.05    0.05    1.00 1.0000  3667.  0.      0.00   0.00      1. 
 
  -9   6   1   -0.06    0.85   -0.07 1.0000  3668.  0.      0.00   0.00      1. 
 
  -9  -6  -1   -0.02    0.04   -0.50 1.0000  3669.  0.      0.00   0.00      1. 
 
   9  -6   1    0.00    0.07    0.00 1.0000  3670.  0.      0.00   0.00      1. 
 
   9  -6   1   -0.01    0.06   -0.17 1.0000  3671.  0.      0.00   0.00      1. 
 
   9   6  -1   -0.08    0.05   -1.60 1.0000  3672.  0.      0.00   0.00      1. 
 
  -9   6   1   -0.60    0.57   -1.05 1.0000  3673.  0.      0.00   0.00      1. 
 
   9  -6   1   -0.03    0.08   -0.38 1.0000  3674.  0.      0.00   0.00      1. 
 
   9   6  -1    0.09    0.27    0.33 1.0000  3675.  0.      0.00   0.00      1. 
 
  -9   6   1    0.02    0.05    0.40 1.0000  3676.  0.      0.00   0.00      1. 
 
  -9  -6  -1    0.03    0.05    0.60 1.0000  3677.  0.      0.00   0.00      1. 
 
  -9  -6  -1   -0.03    0.06   -0.50 1.0000  3678.  0.      0.00   0.00      1. 
 
  -9   7  -1    3.07    1.24    2.48 1.0000  3679.  0.      0.00   0.00      1. 
 
   9   7   1    2.64    0.16   16.50 1.0000  3680.  0.      0.00   0.00      1. 
 
   9  -7  -1    2.50    0.28    8.93 1.0000  3681.  0.      0.00   0.00      1. 
 
  -9  -7   1    2.75    0.21   13.10 1.0000  3682.  0.      0.00   0.00      1. 
 
  -9   7  -1    1.24    1.48    0.84 1.0000  3683.  0.      0.00   0.00      1. 
 
   9  -7  -1    2.14    0.21   10.19 1.0000  3684.  0.      0.00   0.00      1. 
 
  -9  -7   1    2.51    0.19   13.21 1.0000  3685.  0.      0.00   0.00      1. 
 
  -9  -7   1    2.65    0.15   17.67 1.0000  3686.  0.      0.00   0.00      1. 
 
   9   7   1    2.36    1.08    2.19 1.0000  3687.  0.      0.00   0.00      1. 
 
  -9   7  -1    2.64    0.24   11.00 1.0000  3688.  0.      0.00   0.00      1. 
 
   9   7   1    4.02    0.71    5.66 1.0000  3689.  0.      0.00   0.00      1. 
 
  -9  -7   1    2.25    0.38    5.92 1.0000  3690.  0.      0.00   0.00      1. 
 
  -9  -7  -1    2.75    0.21   13.10 1.0000  3691.  0.      0.00   0.00      1. 
 
   9  -7   1    2.68    0.28    9.57 1.0000  3692.  0.      0.00   0.00      1. 
 
   9  -7   1    2.52    0.18   14.00 1.0000  3693.  0.      0.00   0.00      1. 
 
   9  -7   1    2.52    0.23   10.96 1.0000  3694.  0.      0.00   0.00      1. 
 
   9   7  -1    0.43    1.34    0.32 1.0000  3695.  0.      0.00   0.00      1. 
 
  -9  -7  -1    1.78    0.40    4.45 1.0000  3696.  0.      0.00   0.00      1. 
 
  -9  -7  -1    2.50    0.15   16.67 1.0000  3697.  0.      0.00   0.00      1. 
 
   9  -7   1    2.44    0.23   10.61 1.0000  3698.  0.      0.00   0.00      1. 
 
  -9  -7  -1    2.45    0.19   12.89 1.0000  3699.  0.      0.00   0.00      1. 
 
   9   7  -1    2.57    0.17   15.12 1.0000  3700.  0.      0.00   0.00      1. 
 
   9   7  -1    2.32    0.79    2.94 1.0000  3701.  0.      0.00   0.00      1. 
 
  -9   7   1    2.53    0.21   12.05 1.0000  3702.  0.      0.00   0.00      1. 
 
   9  -8  -1    4.45    0.29   15.34 1.0000  3703.  0.      0.00   0.00      1. 
 
   9   8   1    4.70    0.21   22.38 1.0000  3704.  0.      0.00   0.00      1. 
 
  -9  -8   1    5.71    0.36   15.86 1.0000  3705.  0.      0.00   0.00      1. 
 
  -9  -8   1    4.27    0.19   22.47 1.0000  3706.  0.      0.00   0.00      1. 
 
   9  -8  -1    4.26    0.34   12.53 1.0000  3707.  0.      0.00   0.00      1. 
 
   9   8   1    3.15    0.78    4.04 1.0000  3708.  0.      0.00   0.00      1. 
 
   9   8   1    3.73    1.75    2.13 1.0000  3709.  0.      0.00   0.00      1. 
 
  -9   8  -1    4.32    0.26   16.62 1.0000  3710.  0.      0.00   0.00      1. 
 
  -9  -8   1    4.48    0.24   18.67 1.0000  3711.  0.      0.00   0.00      1. 
 
  -9  -8  -1    4.35    0.20   21.75 1.0000  3712.  0.      0.00   0.00      1. 
 
   9   8  -1    3.73    0.82    4.55 1.0000  3713.  0.      0.00   0.00      1. 
 
   9  -8   1    4.61    0.29   15.90 1.0000  3714.  0.      0.00   0.00      1. 
 
  -9   8   1    4.43    0.26   17.04 1.0000  3715.  0.      0.00   0.00      1. 
 
   9   8  -1    8.16    2.02    4.04 1.0000  3716.  0.      0.00   0.00      1. 
 
   9   8  -1    4.46    0.20   22.30 1.0000  3717.  0.      0.00   0.00      1. 
 
   9  -8   1    4.27    0.28   15.25 1.0000  3718.  0.      0.00   0.00      1. 
 
   9  -8   1    4.42    0.34   13.00 1.0000  3719.  0.      0.00   0.00      1. 
 
  -9  -8  -1    4.44    0.25   17.76 1.0000  3720.  0.      0.00   0.00      1. 
 
  -9  -8  -1    4.28    0.23   18.61 1.0000  3721.  0.      0.00   0.00      1. 
 
   9  -9  -1   -0.05    0.05   -1.00 1.0000  3722.  0.      0.00   0.00      1. 
 
  -9   9  -1    0.04    0.04    1.00 1.0000  3723.  0.      0.00   0.00      1. 
 
  -9  -9   1   -0.09    0.06   -1.50 1.0000  3724.  0.      0.00   0.00      1. 
 
  -9  -9   1    0.00    0.04    0.00 1.0000  3725.  0.      0.00   0.00      1. 
 
   9  -9  -1    0.04    0.03    1.33 1.0000  3726.  0.      0.00   0.00      1. 
 
   9  -9   1    0.03    0.06    0.50 1.0000  3727.  0.      0.00   0.00      1. 
 
   9   9  -1    0.08    0.03    2.67 1.0000  3728.  0.      0.00   0.00      1. 
 
  -9  -9  -1    0.08    0.07    1.14 1.0000  3729.  0.      0.00   0.00      1. 
 
   9  -9   1   -0.14    0.09   -1.56 1.0000  3730.  0.      0.00   0.00      1. 
 
  -9  -9  -1    0.02    0.04    0.50 1.0000  3731.  0.      0.00   0.00      1. 
 
 -10   0   1   -0.21    0.27   -0.78 1.0000  3732.  0.      0.00   0.00      1. 
 
  10   0  -1    0.06    0.07    0.86 1.0000  3733.  0.      0.00   0.00      1. 
 
 -10   0  -1    0.34    0.44    0.77 1.0000  3734.  0.      0.00   0.00      1. 
 
  10   0  -1   -0.01    0.05   -0.20 1.0000  3735.  0.      0.00   0.00      1. 
 
 -10   0  -1    0.86    0.65    1.32 1.0000  3736.  0.      0.00   0.00      1. 
 
 -10   0   1    0.55    0.35    1.57 1.0000  3737.  0.      0.00   0.00      1. 
 
 -10   0   1    0.00    0.07    0.00 1.0000  3738.  0.      0.00   0.00      1. 
 
  10   0   1    0.01    0.03    0.33 1.0000  3739.  0.      0.00   0.00      1. 
 
  10   0   1    0.04    0.04    1.00 1.0000  3740.  0.      0.00   0.00      1. 
 
 -10   0  -1    0.05    0.09    0.56 1.0000  3741.  0.      0.00   0.00      1. 
 
  10   0  -1   -0.03    0.05   -0.60 1.0000  3742.  0.      0.00   0.00      1. 
 
  10   0   1    0.02    0.06    0.33 1.0000  3743.  0.      0.00   0.00      1. 
 
  10   1   1   30.76    1.09   28.22 1.0000  3744.  0.      0.00   0.00      1. 
 
  10   1   1   27.18    3.32    8.19 1.0000  3745.  0.      0.00   0.00      1. 
 
 -10   1  -1   28.64    3.96    7.23 1.0000  3746.  0.      0.00   0.00      1. 
 
  10  -1  -1   28.62    0.95   30.13 1.0000  3747.  0.      0.00   0.00      1. 
 
  10  -1  -1   29.06    0.91   31.93 1.0000  3748.  0.      0.00   0.00      1. 
 
 -10  -1   1   29.10    3.50    8.31 1.0000  3749.  0.      0.00   0.00      1. 
 
  10   1   1   27.34    1.98   13.81 1.0000  3750.  0.      0.00   0.00      1. 
 
 -10  -1   1   30.32    3.93    7.72 1.0000  3751.  0.      0.00   0.00      1. 
 
 -10  -1   1   30.79    1.16   26.54 1.0000  3752.  0.      0.00   0.00      1. 
 
  10   1   1   28.79    0.90   31.99 1.0000  3753.  0.      0.00   0.00      1. 
 
  10   1   1   23.99    0.90   26.66 1.0000  3754.  0.      0.00   0.00      1. 
 
 -10   1  -1   29.95    3.41    8.78 1.0000  3755.  0.      0.00   0.00      1. 
 
  10   1   1   29.40    0.99   29.70 1.0000  3756.  0.      0.00   0.00      1. 
 
  10  -1  -1   29.16    0.98   29.76 1.0000  3757.  0.      0.00   0.00      1. 
 
 -10   1  -1   30.41    1.09   27.90 1.0000  3758.  0.      0.00   0.00      1. 
 
  10  -1   1   29.65    1.00   29.65 1.0000  3759.  0.      0.00   0.00      1. 
 
  10   1  -1   29.14    0.91   32.02 1.0000  3760.  0.      0.00   0.00      1. 
 
  10   1  -1   28.92    1.08   26.78 1.0000  3761.  0.      0.00   0.00      1. 
 
  10  -1   1   28.57    0.91   31.40 1.0000  3762.  0.      0.00   0.00      1. 
 
  10   1  -1   29.67    0.99   29.97 1.0000  3763.  0.      0.00   0.00      1. 
 
 -10  -1  -1   29.38    3.37    8.72 1.0000  3764.  0.      0.00   0.00      1. 
 
 -10   1   1   30.59    3.27    9.35 1.0000  3765.  0.      0.00   0.00      1. 
 
 -10   1   1   30.52    3.85    7.93 1.0000  3766.  0.      0.00   0.00      1. 
 
 -10   1   1   31.70    1.02   31.08 1.0000  3767.  0.      0.00   0.00      1. 
 
 -10  -1  -1   30.95    1.22   25.37 1.0000  3768.  0.      0.00   0.00      1. 
 
 -10   1   1   30.24    0.95   31.83 1.0000  3769.  0.      0.00   0.00      1. 
 
 -10  -1  -1   28.22    3.71    7.61 1.0000  3770.  0.      0.00   0.00      1. 
 
 -10  -1  -1   30.10    0.85   35.41 1.0000  3771.  0.      0.00   0.00      1. 
 
  10  -1   1   30.24    0.97   31.18 1.0000  3772.  0.      0.00   0.00      1. 
 
 -10  -1  -1   28.14    0.81   34.74 1.0000  3773.  0.      0.00   0.00      1. 
 
  10   2   1    0.14    0.07    2.00 1.0000  3774.  0.      0.00   0.00      1. 
 
 -10   2  -1    0.21    0.09    2.33 1.0000  3775.  0.      0.00   0.00      1. 
 
 -10  -2   1    0.10    0.10    1.00 1.0000  3776.  0.      0.00   0.00      1. 
 
 -10  -2   1   -0.58    0.64   -0.91 1.0000  3777.  0.      0.00   0.00      1. 
 
 -10  -2   1    0.08    0.04    2.00 1.0000  3778.  0.      0.00   0.00      1. 
 
  10   2   1   -0.06    0.15   -0.40 1.0000  3779.  0.      0.00   0.00      1. 
 
 -10  -2   1    0.61    0.11    5.55 1.0000  3780.  0.      0.00   0.00      1. 
 
 -10  -2   1    1.99    0.87    2.29 1.0000  3781.  0.      0.00   0.00      1. 
 
 -10  -2   1    0.32    0.05    6.40 1.0000  3782.  0.      0.00   0.00      1. 
 
  10  -2  -1    0.10    0.06    1.67 1.0000  3783.  0.      0.00   0.00      1. 
 
  10   2   1    0.11    0.08    1.38 1.0000  3784.  0.      0.00   0.00      1. 
 
 -10   2  -1    0.51    0.55    0.93 1.0000  3785.  0.      0.00   0.00      1. 
 
  10  -2  -1    0.11    0.06    1.83 1.0000  3786.  0.      0.00   0.00      1. 
 
  10   2   1    0.12    0.06    2.00 1.0000  3787.  0.      0.00   0.00      1. 
 
  10   2   1    0.37    0.66    0.56 1.0000  3788.  0.      0.00   0.00      1. 
 
  10  -2  -1    0.07    0.06    1.17 1.0000  3789.  0.      0.00   0.00      1. 
 
  10   2   1    0.02    0.06    0.33 1.0000  3790.  0.      0.00   0.00      1. 
 
  10   2  -1    0.09    0.08    1.13 1.0000  3791.  0.      0.00   0.00      1. 
 
  10  -2   1    0.09    0.05    1.80 1.0000  3792.  0.      0.00   0.00      1. 
 
  10  -2   1    0.16    0.07    2.29 1.0000  3793.  0.      0.00   0.00      1. 
 
 -10  -2  -1    0.09    0.04    2.25 1.0000  3794.  0.      0.00   0.00      1. 
 
 -10  -2  -1    0.11    0.05    2.20 1.0000  3795.  0.      0.00   0.00      1. 
 
 -10   2   1    0.22    0.08    2.75 1.0000  3796.  0.      0.00   0.00      1. 
 
 -10  -2  -1    0.72    0.50    1.44 1.0000  3797.  0.      0.00   0.00      1. 
 
 -10  -2  -1    3.78    1.29    2.93 1.0000  3798.  0.      0.00   0.00      1. 
 
  10   2  -1    0.12    0.06    2.00 1.0000  3799.  0.      0.00   0.00      1. 
 
 -10   2   1    0.07    0.28    0.25 1.0000  3800.  0.      0.00   0.00      1. 
 
  10   2  -1    0.09    0.08    1.13 1.0000  3801.  0.      0.00   0.00      1. 
 
 -10  -2  -1    0.15    0.04    3.75 1.0000  3802.  0.      0.00   0.00      1. 
 
 -10  -2  -1    0.11    0.11    1.00 1.0000  3803.  0.      0.00   0.00      1. 
 
  10  -2   1    0.12    0.06    2.00 1.0000  3804.  0.      0.00   0.00      1. 
 
  10   2  -1    0.08    0.06    1.33 1.0000  3805.  0.      0.00   0.00      1. 
 
 -10   2   1    0.14    0.57    0.25 1.0000  3806.  0.      0.00   0.00      1. 
 
  10  -2   1    0.13    0.06    2.17 1.0000  3807.  0.      0.00   0.00      1. 
 
 -10  -3   1   23.17    1.11   20.87 1.0000  3808.  0.      0.00   0.00      1. 
 
  10   3   1   22.68    3.15    7.20 1.0000  3809.  0.      0.00   0.00      1. 
 
 -10   3  -1   21.94    0.89   24.65 1.0000  3810.  0.      0.00   0.00      1. 
 
 -10  -3   1   22.64    0.71   31.89 1.0000  3811.  0.      0.00   0.00      1. 
 
  10   3   1   22.19    0.74   29.99 1.0000  3812.  0.      0.00   0.00      1. 
 
 -10   3  -1   24.62    3.83    6.43 1.0000  3813.  0.      0.00   0.00      1. 
 
  10   3   1   22.68    1.93   11.75 1.0000  3814.  0.      0.00   0.00      1. 
 
 -10   3  -1   24.99    4.51    5.54 1.0000  3815.  0.      0.00   0.00      1. 
 
  10  -3  -1   22.68    0.77   29.45 1.0000  3816.  0.      0.00   0.00      1. 
 
 -10  -3   1   22.63    0.71   31.87 1.0000  3817.  0.      0.00   0.00      1. 
 
 -10  -3   1   22.78    0.65   35.05 1.0000  3818.  0.      0.00   0.00      1. 
 
  10   3   1   22.35    1.03   21.70 1.0000  3819.  0.      0.00   0.00      1. 
 
  10  -3  -1   23.64    0.85   27.81 1.0000  3820.  0.      0.00   0.00      1. 
 
  10   3  -1   23.81    0.80   29.76 1.0000  3821.  0.      0.00   0.00      1. 
 
 -10   3   1   21.65    0.90   24.06 1.0000  3822.  0.      0.00   0.00      1. 
 
  10  -3   1   22.55    0.78   28.91 1.0000  3823.  0.      0.00   0.00      1. 
 
 -10   3   1   20.97    3.30    6.35 1.0000  3824.  0.      0.00   0.00      1. 
 
  10   3  -1   23.14    2.05   11.29 1.0000  3825.  0.      0.00   0.00      1. 
 
 -10   3   1   21.53    3.88    5.55 1.0000  3826.  0.      0.00   0.00      1. 
 
 -10  -3  -1   22.11    0.70   31.59 1.0000  3827.  0.      0.00   0.00      1. 
 
 -10  -3  -1   23.21    0.71   32.69 1.0000  3828.  0.      0.00   0.00      1. 
 
  10   3  -1   22.31    3.27    6.82 1.0000  3829.  0.      0.00   0.00      1. 
 
  10   3  -1   21.55    0.75   28.73 1.0000  3830.  0.      0.00   0.00      1. 
 
  10  -3   1   21.94    0.77   28.49 1.0000  3831.  0.      0.00   0.00      1. 
 
  10   3  -1   22.77    1.08   21.08 1.0000  3832.  0.      0.00   0.00      1. 
 
 -10  -3  -1   22.47    0.65   34.57 1.0000  3833.  0.      0.00   0.00      1. 
 
  10  -3   1   22.78    0.88   25.89 1.0000  3834.  0.      0.00   0.00      1. 
 
  10   4   1    0.28    0.22    1.27 1.0000  3835.  0.      0.00   0.00      1. 
 
 -10   4  -1    0.21    0.13    1.62 1.0000  3836.  0.      0.00   0.00      1. 
 
  10  -4  -1    0.12    0.08    1.50 1.0000  3837.  0.      0.00   0.00      1. 
 
 -10  -4   1    0.14    0.04    3.50 1.0000  3838.  0.      0.00   0.00      1. 
 
  10   4   1    0.18    0.52    0.35 1.0000  3839.  0.      0.00   0.00      1. 
 
 -10  -4   1    0.11    0.07    1.57 1.0000  3840.  0.      0.00   0.00      1. 
 
  10   4   1    0.18    0.05    3.60 1.0000  3841.  0.      0.00   0.00      1. 
 
 -10  -4   1    0.10    0.12    0.83 1.0000  3842.  0.      0.00   0.00      1. 
 
 -10   4  -1    0.35    0.11    3.18 1.0000  3843.  0.      0.00   0.00      1. 
 
  10   4   1    0.06    0.09    0.67 1.0000  3844.  0.      0.00   0.00      1. 
 
 -10   4  -1    0.22    0.53    0.42 1.0000  3845.  0.      0.00   0.00      1. 
 
 -10   4  -1    0.31    0.59    0.53 1.0000  3846.  0.      0.00   0.00      1. 
 
  10  -4  -1    0.07    0.06    1.17 1.0000  3847.  0.      0.00   0.00      1. 
 
  10   4   1    0.02    0.07    0.29 1.0000  3848.  0.      0.00   0.00      1. 
 
 -10  -4   1    0.13    0.05    2.60 1.0000  3849.  0.      0.00   0.00      1. 
 
 -10   4   1    0.16    0.58    0.28 1.0000  3850.  0.      0.00   0.00      1. 
 
 -10  -4  -1    0.12    0.13    0.92 1.0000  3851.  0.      0.00   0.00      1. 
 
 -10   4   1    0.20    0.10    2.00 1.0000  3852.  0.      0.00   0.00      1. 
 
  10  -4   1    0.05    0.06    0.83 1.0000  3853.  0.      0.00   0.00      1. 
 
 -10  -4  -1    0.17    0.04    4.25 1.0000  3854.  0.      0.00   0.00      1. 
 
  10  -4   1    0.12    0.06    2.00 1.0000  3855.  0.      0.00   0.00      1. 
 
 -10   4   1    0.36    0.66    0.55 1.0000  3856.  0.      0.00   0.00      1. 
 
 -10  -4  -1    0.14    0.07    2.00 1.0000  3857.  0.      0.00   0.00      1. 
 
 -10  -4  -1    0.10    0.04    2.50 1.0000  3858.  0.      0.00   0.00      1. 
 
  10   4  -1   -0.01    0.73   -0.01 1.0000  3859.  0.      0.00   0.00      1. 
 
  10  -4   1    0.03    0.05    0.60 1.0000  3860.  0.      0.00   0.00      1. 
 
 -10   4   1    0.15    0.14    1.07 1.0000  3861.  0.      0.00   0.00      1. 
 
  10   4  -1    0.14    0.05    2.80 1.0000  3862.  0.      0.00   0.00      1. 
 
  10   4  -1    0.04    0.24    0.17 1.0000  3863.  0.      0.00   0.00      1. 
 
  10   4  -1    0.14    0.10    1.40 1.0000  3864.  0.      0.00   0.00      1. 
 
  10   4  -1    0.04    0.06    0.67 1.0000  3865.  0.      0.00   0.00      1. 
 
  10  -5  -1    1.00    0.15    6.67 1.0000  3866.  0.      0.00   0.00      1. 
 
  10  -5  -1    0.97    0.18    5.39 1.0000  3867.  0.      0.00   0.00      1. 
 
 -10   5  -1    1.50    1.06    1.42 1.0000  3868.  0.      0.00   0.00      1. 
 
  10   5   1    1.00    0.49    2.04 1.0000  3869.  0.      0.00   0.00      1. 
 
 -10  -5   1    0.92    0.10    9.20 1.0000  3870.  0.      0.00   0.00      1. 
 
  10   5   1    1.96    1.26    1.56 1.0000  3871.  0.      0.00   0.00      1. 
 
 -10  -5   1    0.90    0.24    3.75 1.0000  3872.  0.      0.00   0.00      1. 
 
 -10   5  -1    2.81    1.35    2.08 1.0000  3873.  0.      0.00   0.00      1. 
 
  10   5   1    0.93    0.10    9.30 1.0000  3874.  0.      0.00   0.00      1. 
 
 -10  -5   1    0.90    0.12    7.50 1.0000  3875.  0.      0.00   0.00      1. 
 
 -10   5  -1    0.88    0.14    6.29 1.0000  3876.  0.      0.00   0.00      1. 
 
  10   5   1    0.87    0.15    5.80 1.0000  3877.  0.      0.00   0.00      1. 
 
 -10  -5   1    0.92    0.12    7.67 1.0000  3878.  0.      0.00   0.00      1. 
 
  10  -5   1    0.91    0.16    5.69 1.0000  3879.  0.      0.00   0.00      1. 
 
 -10   5   1    0.32    1.08    0.30 1.0000  3880.  0.      0.00   0.00      1. 
 
  10   5  -1    0.24    1.06    0.23 1.0000  3881.  0.      0.00   0.00      1. 
 
  10  -5   1    1.06    0.19    5.58 1.0000  3882.  0.      0.00   0.00      1. 
 
 -10   5   1    1.03    0.16    6.44 1.0000  3883.  0.      0.00   0.00      1. 
 
 -10  -5  -1    0.96    0.10    9.60 1.0000  3884.  0.      0.00   0.00      1. 
 
  10   5  -1    0.95    0.10    9.50 1.0000  3885.  0.      0.00   0.00      1. 
 
 -10  -5  -1    0.97    0.12    8.08 1.0000  3886.  0.      0.00   0.00      1. 
 
  10   5  -1    0.70    0.12    5.83 1.0000  3887.  0.      0.00   0.00      1. 
 
 -10  -5  -1    0.72    0.21    3.43 1.0000  3888.  0.      0.00   0.00      1. 
 
  10   5  -1    0.70    0.44    1.59 1.0000  3889.  0.      0.00   0.00      1. 
 
 -10   5   1    0.62    0.93    0.67 1.0000  3890.  0.      0.00   0.00      1. 
 
  10   5  -1    0.52    0.18    2.89 1.0000  3891.  0.      0.00   0.00      1. 
 
  10  -6  -1   -0.02    0.05   -0.40 1.0000  3892.  0.      0.00   0.00      1. 
 
  10   6   1    0.01    0.05    0.20 1.0000  3893.  0.      0.00   0.00      1. 
 
 -10   6  -1    0.02    0.07    0.29 1.0000  3894.  0.      0.00   0.00      1. 
 
 -10  -6   1    0.03    0.06    0.50 1.0000  3895.  0.      0.00   0.00      1. 
 
  10  -6  -1    0.07    0.07    1.00 1.0000  3896.  0.      0.00   0.00      1. 
 
 -10  -6   1    0.05    0.16    0.31 1.0000  3897.  0.      0.00   0.00      1. 
 
  10   6   1   -0.29    0.31   -0.94 1.0000  3898.  0.      0.00   0.00      1. 
 
 -10   6  -1    0.57    0.99    0.58 1.0000  3899.  0.      0.00   0.00      1. 
 
 -10   6  -1    0.59    1.28    0.46 1.0000  3900.  0.      0.00   0.00      1. 
 
  10   6   1   -0.07    0.50   -0.14 1.0000  3901.  0.      0.00   0.00      1. 
 
 -10  -6   1    0.07    0.06    1.17 1.0000  3902.  0.      0.00   0.00      1. 
 
  10  -6   1   -0.01    0.06   -0.17 1.0000  3903.  0.      0.00   0.00      1. 
 
 -10  -6  -1    0.10    0.06    1.67 1.0000  3904.  0.      0.00   0.00      1. 
 
 -10   6   1    0.08    0.08    1.00 1.0000  3905.  0.      0.00   0.00      1. 
 
  10   6  -1    0.27    0.07    3.86 1.0000  3906.  0.      0.00   0.00      1. 
 
 -10  -6  -1    0.02    0.04    0.50 1.0000  3907.  0.      0.00   0.00      1. 
 
  10  -6   1   -0.01    0.06   -0.17 1.0000  3908.  0.      0.00   0.00      1. 
 
 -10  -6  -1    0.04    0.05    0.80 1.0000  3909.  0.      0.00   0.00      1. 
 
  10   6  -1    0.28    1.27    0.22 1.0000  3910.  0.      0.00   0.00      1. 
 
 -10  -6  -1   -0.06    0.10   -0.60 1.0000  3911.  0.      0.00   0.00      1. 
 
  10  -6   1    0.03    0.06    0.50 1.0000  3912.  0.      0.00   0.00      1. 
 
  10   6  -1   -0.05    0.26   -0.19 1.0000  3913.  0.      0.00   0.00      1. 
 
 -10   6   1   -0.59    0.60   -0.98 1.0000  3914.  0.      0.00   0.00      1. 
 
 -10  -7   1    0.02    0.08    0.25 1.0000  3915.  0.      0.00   0.00      1. 
 
  10   7   1    0.07    0.05    1.40 1.0000  3916.  0.      0.00   0.00      1. 
 
 -10  -7   1    0.02    0.04    0.50 1.0000  3917.  0.      0.00   0.00      1. 
 
 -10  -7   1    0.35    0.14    2.50 1.0000  3918.  0.      0.00   0.00      1. 
 
  10  -7  -1    0.02    0.08    0.25 1.0000  3919.  0.      0.00   0.00      1. 
 
  10  -7  -1    0.03    0.06    0.50 1.0000  3920.  0.      0.00   0.00      1. 
 
 -10   7  -1   -0.78    1.04   -0.75 1.0000  3921.  0.      0.00   0.00      1. 
 
 -10   7  -1   -0.02    0.07   -0.29 1.0000  3922.  0.      0.00   0.00      1. 
 
 -10   7  -1   -0.16    0.91   -0.18 1.0000  3923.  0.      0.00   0.00      1. 
 
  10  -7  -1   -0.06    0.06   -1.00 1.0000  3924.  0.      0.00   0.00      1. 
 
  10   7  -1    0.05    0.04    1.25 1.0000  3925.  0.      0.00   0.00      1. 
 
 -10  -7  -1    0.00    0.07    0.00 1.0000  3926.  0.      0.00   0.00      1. 
 
  10  -7   1   -0.08    0.06   -1.33 1.0000  3927.  0.      0.00   0.00      1. 
 
  10  -7   1   -0.01    0.06   -0.17 1.0000  3928.  0.      0.00   0.00      1. 
 
 -10  -7  -1    0.06    0.06    1.00 1.0000  3929.  0.      0.00   0.00      1. 
 
  10  -7   1    0.03    0.07    0.43 1.0000  3930.  0.      0.00   0.00      1. 
 
 -10   7   1   -0.03    0.07   -0.43 1.0000  3931.  0.      0.00   0.00      1. 
 
  10  -7   1    0.03    0.08    0.38 1.0000  3932.  0.      0.00   0.00      1. 
 
 -10  -7  -1    0.02    0.16    0.12 1.0000  3933.  0.      0.00   0.00      1. 
 
 -10  -7  -1    0.03    0.05    0.60 1.0000  3934.  0.      0.00   0.00      1. 
 
  10   7  -1   -0.27    0.39   -0.69 1.0000  3935.  0.      0.00   0.00      1. 
 
 -10   8  -1    0.26    0.08    3.25 1.0000  3936.  0.      0.00   0.00      1. 
 
  10  -8  -1    0.30    0.09    3.33 1.0000  3937.  0.      0.00   0.00      1. 
 
 -10  -8   1    0.44    0.07    6.29 1.0000  3938.  0.      0.00   0.00      1. 
 
  10  -8  -1    0.18    0.11    1.64 1.0000  3939.  0.      0.00   0.00      1. 
 
  10   8   1    0.43    0.06    7.17 1.0000  3940.  0.      0.00   0.00      1. 
 
 -10  -8   1    0.44    0.10    4.40 1.0000  3941.  0.      0.00   0.00      1. 
 
 -10  -8  -1    0.27    0.08    3.37 1.0000  3942.  0.      0.00   0.00      1. 
 
 -10   8   1    0.41    0.08    5.13 1.0000  3943.  0.      0.00   0.00      1. 
 
 -10  -8  -1    0.46    0.07    6.57 1.0000  3944.  0.      0.00   0.00      1. 
 
  10  -8   1    0.41    0.11    3.73 1.0000  3945.  0.      0.00   0.00      1. 
 
  10   8  -1    0.40    0.06    6.67 1.0000  3946.  0.      0.00   0.00      1. 
 
 -10  -8  -1    0.52    0.10    5.20 1.0000  3947.  0.      0.00   0.00      1. 
 
  10  -8   1    0.15    0.16    0.94 1.0000  3948.  0.      0.00   0.00      1. 
 
 -10  -9   1    2.76    0.16   17.25 1.0000  3949.  0.      0.00   0.00      1. 
 
 -10   9  -1    2.54    0.14   18.14 1.0000  3950.  0.      0.00   0.00      1. 
 
  10  -9  -1    2.26    0.15   15.07 1.0000  3951.  0.      0.00   0.00      1. 
 
  10  -9   1    2.58    0.17   15.18 1.0000  3952.  0.      0.00   0.00      1. 
 
 -10  -9  -1    2.58    0.14   18.43 1.0000  3953.  0.      0.00   0.00      1. 
 
 -10  -9  -1    2.14    0.11   19.45 1.0000  3954.  0.      0.00   0.00      1. 
 
 -11   0  -1   -0.03    0.09   -0.33 1.0000  3955.  0.      0.00   0.00      1. 
 
  11   0  -1    0.06    0.07    0.86 1.0000  3956.  0.      0.00   0.00      1. 
 
 -11   0  -1   -0.03    0.05   -0.60 1.0000  3957.  0.      0.00   0.00      1. 
 
 -11   0   1   -0.07    0.06   -1.17 1.0000  3958.  0.      0.00   0.00      1. 
 
  11   0  -1   -0.01    0.05   -0.20 1.0000  3959.  0.      0.00   0.00      1. 
 
 -11   0   1   -0.08    0.15   -0.53 1.0000  3960.  0.      0.00   0.00      1. 
 
  11   0   1   -0.08    0.06   -1.33 1.0000  3961.  0.      0.00   0.00      1. 
 
  11   0   1    0.03    0.05    0.60 1.0000  3962.  0.      0.00   0.00      1. 
 
  11   0  -1   -0.04    0.05   -0.80 1.0000  3963.  0.      0.00   0.00      1. 
 
 -11   0   1   -0.12    0.26   -0.46 1.0000  3964.  0.      0.00   0.00      1. 
 
  11   0   1   -0.01    0.05   -0.20 1.0000  3965.  0.      0.00   0.00      1. 
 
 -11   0   1   -0.02    0.06   -0.33 1.0000  3966.  0.      0.00   0.00      1. 
 
 -11   1  -1   12.55    2.37    5.30 1.0000  3967.  0.      0.00   0.00      1. 
 
  11   1   1   12.60    0.52   24.23 1.0000  3968.  0.      0.00   0.00      1. 
 
  11  -1  -1   11.09    0.46   24.11 1.0000  3969.  0.      0.00   0.00      1. 
 
 -11  -1   1   13.20    0.49   26.94 1.0000  3970.  0.      0.00   0.00      1. 
 
  11  -1  -1   12.50    0.56   22.32 1.0000  3971.  0.      0.00   0.00      1. 
 
  11   1   1   11.46    0.47   24.38 1.0000  3972.  0.      0.00   0.00      1. 
 
 -11   1  -1   13.24    0.64   20.69 1.0000  3973.  0.      0.00   0.00      1. 
 
  11  -1  -1   12.30    0.53   23.21 1.0000  3974.  0.      0.00   0.00      1. 
 
  11   1   1   12.83    0.63   20.37 1.0000  3975.  0.      0.00   0.00      1. 
 
 -11  -1   1   11.29    0.45   25.09 1.0000  3976.  0.      0.00   0.00      1. 
 
 -11  -1   1   12.55    0.68   18.46 1.0000  3977.  0.      0.00   0.00      1. 
 
  11   1   1   11.90    0.55   21.64 1.0000  3978.  0.      0.00   0.00      1. 
 
 -11  -1   1   11.98    2.51    4.77 1.0000  3979.  0.      0.00   0.00      1. 
 
 -11  -1   1   13.71    2.33    5.88 1.0000  3980.  0.      0.00   0.00      1. 
 
 -11   1  -1   12.21    2.78    4.39 1.0000  3981.  0.      0.00   0.00      1. 
 
  11   1  -1   12.83    0.49   26.18 1.0000  3982.  0.      0.00   0.00      1. 
 
 -11  -1  -1   12.19    0.39   31.26 1.0000  3983.  0.      0.00   0.00      1. 
 
 -11   1   1   12.45    0.54   23.06 1.0000  3984.  0.      0.00   0.00      1. 
 
 -11   1   1   13.17    0.58   22.71 1.0000  3985.  0.      0.00   0.00      1. 
 
  11   1  -1   12.82    0.65   19.72 1.0000  3986.  0.      0.00   0.00      1. 
 
  11  -1   1   12.48    0.54   23.11 1.0000  3987.  0.      0.00   0.00      1. 
 
  11   1  -1   12.67    0.57   22.23 1.0000  3988.  0.      0.00   0.00      1. 
 
 -11   1   1   12.81    2.72    4.71 1.0000  3989.  0.      0.00   0.00      1. 
 
  11   1  -1   11.35    0.50   22.70 1.0000  3990.  0.      0.00   0.00      1. 
 
  11  -1   1   11.92    0.48   24.83 1.0000  3991.  0.      0.00   0.00      1. 
 
  11  -1   1   12.83    0.57   22.51 1.0000  3992.  0.      0.00   0.00      1. 
 
 -11   1   1   11.60    2.18    5.32 1.0000  3993.  0.      0.00   0.00      1. 
 
 -11  -1  -1   12.42    0.72   17.25 1.0000  3994.  0.      0.00   0.00      1. 
 
 -11   1   1   11.91    0.46   25.89 1.0000  3995.  0.      0.00   0.00      1. 
 
 -11  -1  -1   14.34    2.75    5.21 1.0000  3996.  0.      0.00   0.00      1. 
 
 -11  -1  -1   11.44    2.24    5.11 1.0000  3997.  0.      0.00   0.00      1. 
 
 -11   2  -1    7.10    0.33   21.52 1.0000  3998.  0.      0.00   0.00      1. 
 
 -11   2  -1    7.30    1.85    3.95 1.0000  3999.  0.      0.00   0.00      1. 
 
 -11   2  -1    7.13    0.41   17.39 1.0000  4000.  0.      0.00   0.00      1. 
 
  11  -2  -1    7.28    0.35   20.80 1.0000  4001.  0.      0.00   0.00      1. 
 
 -11   2  -1    7.43    2.24    3.32 1.0000  4002.  0.      0.00   0.00      1. 
 
 -11  -2   1    6.99    0.30   23.30 1.0000  4003.  0.      0.00   0.00      1. 
 
 -11  -2   1    7.10    0.25   28.40 1.0000  4004.  0.      0.00   0.00      1. 
 
  11   2   1    7.00    0.40   17.50 1.0000  4005.  0.      0.00   0.00      1. 
 
  11  -2  -1    7.10    0.40   17.75 1.0000  4006.  0.      0.00   0.00      1. 
 
  11  -2  -1    7.44    0.41   18.15 1.0000  4007.  0.      0.00   0.00      1. 
 
 -11  -2   1    6.85    0.31   22.10 1.0000  4008.  0.      0.00   0.00      1. 
 
 -11  -2   1    6.98    1.99    3.51 1.0000  4009.  0.      0.00   0.00      1. 
 
 -11  -2   1    7.82    0.64   12.22 1.0000  4010.  0.      0.00   0.00      1. 
 
 -11  -2   1    5.20    1.67    3.11 1.0000  4011.  0.      0.00   0.00      1. 
 
  11   2   1    8.60    1.82    4.73 1.0000  4012.  0.      0.00   0.00      1. 
 
  11   2   1    6.75    0.33   20.45 1.0000  4013.  0.      0.00   0.00      1. 
 
  11   2   1    7.12    1.05    6.78 1.0000  4014.  0.      0.00   0.00      1. 
 
 -11  -2  -1    6.88    0.29   23.72 1.0000  4015.  0.      0.00   0.00      1. 
 
  11   2  -1    7.52    0.35   21.49 1.0000  4016.  0.      0.00   0.00      1. 
 
 -11   2   1    7.11    0.42   16.93 1.0000  4017.  0.      0.00   0.00      1. 
 
  11  -2   1    7.09    0.40   17.73 1.0000  4018.  0.      0.00   0.00      1. 
 
  11  -2   1    7.50    0.36   20.83 1.0000  4019.  0.      0.00   0.00      1. 
 
 -11  -2  -1    7.39    0.26   28.42 1.0000  4020.  0.      0.00   0.00      1. 
 
  11   2  -1    7.24    0.34   21.29 1.0000  4021.  0.      0.00   0.00      1. 
 
  11  -2   1    7.39    0.42   17.60 1.0000  4022.  0.      0.00   0.00      1. 
 
 -11   2   1    8.82    2.05    4.30 1.0000  4023.  0.      0.00   0.00      1. 
 
  11  -2   1    6.98    0.35   19.94 1.0000  4024.  0.      0.00   0.00      1. 
 
  11   2  -1    7.18    0.41   17.51 1.0000  4025.  0.      0.00   0.00      1. 
 
  11   2  -1    8.65    0.67   12.91 1.0000  4026.  0.      0.00   0.00      1. 
 
 -11   2   1    9.43    2.25    4.19 1.0000  4027.  0.      0.00   0.00      1. 
 
 -11  -2  -1    7.60    0.31   24.52 1.0000  4028.  0.      0.00   0.00      1. 
 
  11  -3  -1   -0.06    0.07   -0.86 1.0000  4029.  0.      0.00   0.00      1. 
 
  11   3   1    0.11    0.11    1.00 1.0000  4030.  0.      0.00   0.00      1. 
 
 -11  -3   1   -0.04    0.03   -1.33 1.0000  4031.  0.      0.00   0.00      1. 
 
  11   3   1   -0.06    0.06   -1.00 1.0000  4032.  0.      0.00   0.00      1. 
 
 -11   3  -1   -0.01    0.09   -0.11 1.0000  4033.  0.      0.00   0.00      1. 
 
  11  -3  -1   -0.02    0.04   -0.50 1.0000  4034.  0.      0.00   0.00      1. 
 
 -11  -3   1   -0.06    0.09   -0.67 1.0000  4035.  0.      0.00   0.00      1. 
 
 -11  -3   1    0.03    0.06    0.50 1.0000  4036.  0.      0.00   0.00      1. 
 
 -11  -3   1   -0.01    0.03   -0.33 1.0000  4037.  0.      0.00   0.00      1. 
 
  11  -3  -1    0.00    0.05    0.00 1.0000  4038.  0.      0.00   0.00      1. 
 
 -11   3  -1   -0.47    0.60   -0.78 1.0000  4039.  0.      0.00   0.00      1. 
 
 -11   3  -1   -0.12    0.08   -1.50 1.0000  4040.  0.      0.00   0.00      1. 
 
 -11  -3  -1    0.06    0.06    1.00 1.0000  4041.  0.      0.00   0.00      1. 
 
 -11   3   1    0.02    0.10    0.20 1.0000  4042.  0.      0.00   0.00      1. 
 
  11  -3   1    0.02    0.05    0.40 1.0000  4043.  0.      0.00   0.00      1. 
 
  11  -3   1   -0.01    0.04   -0.25 1.0000  4044.  0.      0.00   0.00      1. 
 
  11  -3   1   -0.01    0.06   -0.17 1.0000  4045.  0.      0.00   0.00      1. 
 
  11   3  -1   -0.03    0.05   -0.60 1.0000  4046.  0.      0.00   0.00      1. 
 
  11   3  -1   -0.03    0.05   -0.60 1.0000  4047.  0.      0.00   0.00      1. 
 
 -11  -3  -1   -0.01    0.07   -0.14 1.0000  4048.  0.      0.00   0.00      1. 
 
 -11  -3  -1   -0.01    0.03   -0.33 1.0000  4049.  0.      0.00   0.00      1. 
 
 -11   3   1    0.63    0.78    0.81 1.0000  4050.  0.      0.00   0.00      1. 
 
 -11  -3  -1    0.05    0.04    1.25 1.0000  4051.  0.      0.00   0.00      1. 
 
 -11   3   1    0.10    0.45    0.22 1.0000  4052.  0.      0.00   0.00      1. 
 
  11   3  -1    0.10    0.09    1.11 1.0000  4053.  0.      0.00   0.00      1. 
 
 -11   4  -1    5.61    0.42   13.36 1.0000  4054.  0.      0.00   0.00      1. 
 
 -11  -4   1    6.03    0.30   20.10 1.0000  4055.  0.      0.00   0.00      1. 
 
 -11   4  -1    5.80    0.34   17.06 1.0000  4056.  0.      0.00   0.00      1. 
 
  11   4   1    5.74    0.23   24.96 1.0000  4057.  0.      0.00   0.00      1. 
 
 -11  -4   1    5.93    0.24   24.71 1.0000  4058.  0.      0.00   0.00      1. 
 
 -11   4  -1    4.02    2.35    1.71 1.0000  4059.  0.      0.00   0.00      1. 
 
  11   4   1    5.93    0.47   12.62 1.0000  4060.  0.      0.00   0.00      1. 
 
  11  -4  -1    6.01    0.34   17.68 1.0000  4061.  0.      0.00   0.00      1. 
 
 -11  -4   1    6.01    0.58   10.36 1.0000  4062.  0.      0.00   0.00      1. 
 
  11  -4  -1    5.95    0.39   15.26 1.0000  4063.  0.      0.00   0.00      1. 
 
 -11  -4   1    6.09    0.30   20.30 1.0000  4064.  0.      0.00   0.00      1. 
 
  11   4   1    4.19    1.46    2.87 1.0000  4065.  0.      0.00   0.00      1. 
 
  11   4   1    6.43    1.09    5.90 1.0000  4066.  0.      0.00   0.00      1. 
 
  11   4  -1    5.68    0.53   10.72 1.0000  4067.  0.      0.00   0.00      1. 
 
 -11   4   1    6.28    2.60    2.42 1.0000  4068.  0.      0.00   0.00      1. 
 
  11  -4   1    5.73    0.35   16.37 1.0000  4069.  0.      0.00   0.00      1. 
 
  11   4  -1    5.40    1.11    4.86 1.0000  4070.  0.      0.00   0.00      1. 
 
 -11  -4  -1    6.26    0.25   25.04 1.0000  4071.  0.      0.00   0.00      1. 
 
 -11   4   1    5.74    0.45   12.76 1.0000  4072.  0.      0.00   0.00      1. 
 
  11  -4   1    5.96    0.35   17.03 1.0000  4073.  0.      0.00   0.00      1. 
 
  11  -4   1    6.61    0.41   16.12 1.0000  4074.  0.      0.00   0.00      1. 
 
  11   4  -1    5.46    0.30   18.20 1.0000  4075.  0.      0.00   0.00      1. 
 
 -11  -4  -1    6.10    0.30   20.33 1.0000  4076.  0.      0.00   0.00      1. 
 
  11   4  -1    4.51    2.05    2.20 1.0000  4077.  0.      0.00   0.00      1. 
 
 -11  -4  -1    5.17    0.31   16.68 1.0000  4078.  0.      0.00   0.00      1. 
 
 -11  -4  -1    5.74    0.57   10.07 1.0000  4079.  0.      0.00   0.00      1. 
 
  11  -5  -1   18.37    0.78   23.55 1.0000  4080.  0.      0.00   0.00      1. 
 
 -11  -5   1   16.55    1.02   16.23 1.0000  4081.  0.      0.00   0.00      1. 
 
 -11  -5   1   13.07    0.55   23.76 1.0000  4082.  0.      0.00   0.00      1. 
 
 -11  -5   1   17.56    0.61   28.79 1.0000  4083.  0.      0.00   0.00      1. 
 
  11   5   1   17.39    0.62   28.05 1.0000  4084.  0.      0.00   0.00      1. 
 
  11   5   1   17.65    1.92    9.19 1.0000  4085.  0.      0.00   0.00      1. 
 
 -11   5  -1   12.80    3.55    3.61 1.0000  4086.  0.      0.00   0.00      1. 
 
  11   5   1   14.22    2.84    5.01 1.0000  4087.  0.      0.00   0.00      1. 
 
 -11  -5   1   16.82    0.61   27.57 1.0000  4088.  0.      0.00   0.00      1. 
 
 -11   5  -1   17.16    3.89    4.41 1.0000  4089.  0.      0.00   0.00      1. 
 
  11  -5  -1   18.68    0.80   23.35 1.0000  4090.  0.      0.00   0.00      1. 
 
  11   5   1   17.44    0.53   32.91 1.0000  4091.  0.      0.00   0.00      1. 
 
 -11   5  -1   17.60    0.68   25.88 1.0000  4092.  0.      0.00   0.00      1. 
 
 -11  -5  -1   17.90    0.62   28.87 1.0000  4093.  0.      0.00   0.00      1. 
 
  11   5  -1   17.91    0.64   27.98 1.0000  4094.  0.      0.00   0.00      1. 
 
  11  -5   1   16.37    0.68   24.07 1.0000  4095.  0.      0.00   0.00      1. 
 
 -11  -5  -1   16.97    0.54   31.43 1.0000  4096.  0.      0.00   0.00      1. 
 
  11   5  -1   17.01    0.54   31.50 1.0000  4097.  0.      0.00   0.00      1. 
 
 -11  -5  -1   16.83    1.07   15.73 1.0000  4098.  0.      0.00   0.00      1. 
 
 -11  -5  -1   17.53    0.61   28.74 1.0000  4099.  0.      0.00   0.00      1. 
 
  11  -5   1   17.46    0.69   25.30 1.0000  4100.  0.      0.00   0.00      1. 
 
 -11   5   1   19.20    3.21    5.98 1.0000  4101.  0.      0.00   0.00      1. 
 
  11   5  -1   17.03    1.98    8.60 1.0000  4102.  0.      0.00   0.00      1. 
 
 -11   5   1   14.69    3.37    4.36 1.0000  4103.  0.      0.00   0.00      1. 
 
 -11   5   1   16.97    0.65   26.11 1.0000  4104.  0.      0.00   0.00      1. 
 
  11  -5   1   18.07    0.79   22.87 1.0000  4105.  0.      0.00   0.00      1. 
 
  11   5  -1   15.29    3.45    4.43 1.0000  4106.  0.      0.00   0.00      1. 
 
 -11   6  -1    4.95    1.95    2.54 1.0000  4107.  0.      0.00   0.00      1. 
 
  11  -6  -1    6.56    0.45   14.58 1.0000  4108.  0.      0.00   0.00      1. 
 
  11   6   1    6.84    0.27   25.33 1.0000  4109.  0.      0.00   0.00      1. 
 
 -11   6  -1    6.98    0.37   18.86 1.0000  4110.  0.      0.00   0.00      1. 
 
 -11  -6   1    6.52    0.26   25.08 1.0000  4111.  0.      0.00   0.00      1. 
 
 -11  -6   1    7.15    0.39   18.33 1.0000  4112.  0.      0.00   0.00      1. 
 
 -11  -6   1    6.53    0.32   20.41 1.0000  4113.  0.      0.00   0.00      1. 
 
 -11  -6   1    6.31    0.65    9.71 1.0000  4114.  0.      0.00   0.00      1. 
 
  11  -6  -1    6.72    0.39   17.23 1.0000  4115.  0.      0.00   0.00      1. 
 
 -11   6  -1    2.78    2.34    1.19 1.0000  4116.  0.      0.00   0.00      1. 
 
  11   6   1    7.90    2.32    3.41 1.0000  4117.  0.      0.00   0.00      1. 
 
  11   6   1    7.35    1.18    6.23 1.0000  4118.  0.      0.00   0.00      1. 
 
  11   6  -1    6.72    0.27   24.89 1.0000  4119.  0.      0.00   0.00      1. 
 
 -11   6   1    6.41    1.63    3.93 1.0000  4120.  0.      0.00   0.00      1. 
 
 -11   6   1    6.77    0.35   19.34 1.0000  4121.  0.      0.00   0.00      1. 
 
 -11  -6  -1    6.19    0.66    9.38 1.0000  4122.  0.      0.00   0.00      1. 
 
  11  -6   1    6.93    0.40   17.32 1.0000  4123.  0.      0.00   0.00      1. 
 
 -11  -6  -1    6.32    0.33   19.15 1.0000  4124.  0.      0.00   0.00      1. 
 
  11   6  -1    3.88    0.31   12.52 1.0000  4125.  0.      0.00   0.00      1. 
 
  11  -6   1    6.53    0.39   16.74 1.0000  4126.  0.      0.00   0.00      1. 
 
 -11   6   1    6.37    1.75    3.64 1.0000  4127.  0.      0.00   0.00      1. 
 
  11  -6   1    6.54    0.46   14.22 1.0000  4128.  0.      0.00   0.00      1. 
 
  11   6  -1    5.80    1.89    3.07 1.0000  4129.  0.      0.00   0.00      1. 
 
 -11  -6  -1    6.39    0.32   19.97 1.0000  4130.  0.      0.00   0.00      1. 
 
  11   6  -1    7.60    1.23    6.18 1.0000  4131.  0.      0.00   0.00      1. 
 
 -11  -6  -1    6.64    0.27   24.59 1.0000  4132.  0.      0.00   0.00      1. 
 
 -11   7  -1    4.84    1.57    3.08 1.0000  4133.  0.      0.00   0.00      1. 
 
  11   7   1    5.92    0.23   25.74 1.0000  4134.  0.      0.00   0.00      1. 
 
  11  -7  -1    5.30    0.29   18.28 1.0000  4135.  0.      0.00   0.00      1. 
 
  11   7   1    5.42    1.02    5.31 1.0000  4136.  0.      0.00   0.00      1. 
 
  11  -7  -1    5.78    0.41   14.10 1.0000  4137.  0.      0.00   0.00      1. 
 
 -11   7  -1    5.99    1.26    4.75 1.0000  4138.  0.      0.00   0.00      1. 
 
 -11  -7   1    5.77    0.30   19.23 1.0000  4139.  0.      0.00   0.00      1. 
 
 -11   7  -1    5.82    0.33   17.64 1.0000  4140.  0.      0.00   0.00      1. 
 
 -11  -7   1    5.81    0.25   23.24 1.0000  4141.  0.      0.00   0.00      1. 
 
  11   7   1    5.23    2.04    2.56 1.0000  4142.  0.      0.00   0.00      1. 
 
  11  -7  -1    5.72    0.36   15.89 1.0000  4143.  0.      0.00   0.00      1. 
 
  11   7  -1    5.48    0.23   23.83 1.0000  4144.  0.      0.00   0.00      1. 
 
  11  -7   1    5.16    0.33   15.64 1.0000  4145.  0.      0.00   0.00      1. 
 
 -11  -7  -1    5.72    0.30   19.07 1.0000  4146.  0.      0.00   0.00      1. 
 
  11  -7   1    5.67    0.41   13.83 1.0000  4147.  0.      0.00   0.00      1. 
 
 -11  -7  -1    5.58    0.29   19.24 1.0000  4148.  0.      0.00   0.00      1. 
 
  11  -7   1    5.72    0.35   16.34 1.0000  4149.  0.      0.00   0.00      1. 
 
  11   7  -1    8.52    1.93    4.41 1.0000  4150.  0.      0.00   0.00      1. 
 
  11  -7   1    5.70    0.30   19.00 1.0000  4151.  0.      0.00   0.00      1. 
 
 -11  -7  -1    5.82    0.25   23.28 1.0000  4152.  0.      0.00   0.00      1. 
 
  11   7  -1    6.30    1.22    5.16 1.0000  4153.  0.      0.00   0.00      1. 
 
 -11   7   1    5.79    0.32   18.09 1.0000  4154.  0.      0.00   0.00      1. 
 
  11  -8  -1    6.00    0.39   15.38 1.0000  4155.  0.      0.00   0.00      1. 
 
  11  -8  -1    6.37    0.34   18.74 1.0000  4156.  0.      0.00   0.00      1. 
 
 -11  -8   1    6.63    0.29   22.86 1.0000  4157.  0.      0.00   0.00      1. 
 
  11  -8   1    6.74    0.34   19.82 1.0000  4158.  0.      0.00   0.00      1. 
 
  11  -8   1    6.61    0.40   16.52 1.0000  4159.  0.      0.00   0.00      1. 
 
 -11  -8  -1    6.69    0.25   26.76 1.0000  4160.  0.      0.00   0.00      1. 
 
 -11  -8  -1    5.87    0.29   20.24 1.0000  4161.  0.      0.00   0.00      1. 
 
  11  -8   1    5.99    0.31   19.32 1.0000  4162.  0.      0.00   0.00      1. 
 
 -11   8   1    6.84    0.29   23.59 1.0000  4163.  0.      0.00   0.00      1. 
 
 -11  -9   1    1.94    0.12   16.17 1.0000  4164.  0.      0.00   0.00      1. 
 
  11  -9  -1    1.54    0.12   12.83 1.0000  4165.  0.      0.00   0.00      1. 
 
 -11  -9  -1    1.87    0.11   17.00 1.0000  4166.  0.      0.00   0.00      1. 
 
  11  -9   1    1.79    0.13   13.77 1.0000  4167.  0.      0.00   0.00      1. 
 
 -12   0   1    0.96    0.63    1.52 1.0000  4168.  0.      0.00   0.00      1. 
 
  12   0  -1    0.00    0.06    0.00 1.0000  4169.  0.      0.00   0.00      1. 
 
 -12   0  -1   -0.31    0.62   -0.50 1.0000  4170.  0.      0.00   0.00      1. 
 
  12   0   1   -0.01    0.04   -0.25 1.0000  4171.  0.      0.00   0.00      1. 
 
  12   0  -1   -0.03    0.06   -0.50 1.0000  4172.  0.      0.00   0.00      1. 
 
  12   0   1    0.09    0.06    1.50 1.0000  4173.  0.      0.00   0.00      1. 
 
 -12   0  -1    1.00    0.55    1.82 1.0000  4174.  0.      0.00   0.00      1. 
 
 -12   0   1    0.82    0.50    1.64 1.0000  4175.  0.      0.00   0.00      1. 
 
 -12   0   1   -0.04    0.04   -1.00 1.0000  4176.  0.      0.00   0.00      1. 
 
 -12   0   1   -0.03    0.06   -0.50 1.0000  4177.  0.      0.00   0.00      1. 
 
  12   0   1   -0.04    0.05   -0.80 1.0000  4178.  0.      0.00   0.00      1. 
 
 -12   0  -1    0.01    0.05    0.20 1.0000  4179.  0.      0.00   0.00      1. 
 
 -12   0  -1    0.00    0.09    0.00 1.0000  4180.  0.      0.00   0.00      1. 
 
  12   0  -1   -0.07    0.05   -1.40 1.0000  4181.  0.      0.00   0.00      1. 
 
  12   0   1   -0.01    0.05   -0.20 1.0000  4182.  0.      0.00   0.00      1. 
 
 -12   0   1   -0.04    0.06   -0.67 1.0000  4183.  0.      0.00   0.00      1. 
 
  12   0  -1   -0.01    0.04   -0.25 1.0000  4184.  0.      0.00   0.00      1. 
 
 -12   1  -1    3.72    0.27   13.78 1.0000  4185.  0.      0.00   0.00      1. 
 
 -12   1  -1    4.49    1.47    3.05 1.0000  4186.  0.      0.00   0.00      1. 
 
 -12  -1   1    3.56    0.23   15.48 1.0000  4187.  0.      0.00   0.00      1. 
 
 -12  -1   1    4.12    0.38   10.84 1.0000  4188.  0.      0.00   0.00      1. 
 
 -12  -1   1    4.89    1.94    2.52 1.0000  4189.  0.      0.00   0.00      1. 
 
  12  -1  -1    3.51    0.24   14.62 1.0000  4190.  0.      0.00   0.00      1. 
 
  12  -1  -1    3.89    0.39    9.97 1.0000  4191.  0.      0.00   0.00      1. 
 
 -12   1  -1    5.14    2.03    2.53 1.0000  4192.  0.      0.00   0.00      1. 
 
  12   1   1    3.91    0.25   15.64 1.0000  4193.  0.      0.00   0.00      1. 
 
 -12   1  -1    3.91    0.33   11.85 1.0000  4194.  0.      0.00   0.00      1. 
 
  12  -1  -1    4.27    0.32   13.34 1.0000  4195.  0.      0.00   0.00      1. 
 
 -12  -1   1    4.33    1.47    2.95 1.0000  4196.  0.      0.00   0.00      1. 
 
 -12  -1   1    3.96    0.23   17.22 1.0000  4197.  0.      0.00   0.00      1. 
 
  12   1   1    4.27    0.37   11.54 1.0000  4198.  0.      0.00   0.00      1. 
 
  12   1   1    3.93    0.30   13.10 1.0000  4199.  0.      0.00   0.00      1. 
 
  12  -1  -1    3.83    0.30   12.77 1.0000  4200.  0.      0.00   0.00      1. 
 
  12   1   1    4.00    0.25   16.00 1.0000  4201.  0.      0.00   0.00      1. 
 
  12   1  -1    3.67    0.24   15.29 1.0000  4202.  0.      0.00   0.00      1. 
 
  12  -1   1    3.98    0.29   13.72 1.0000  4203.  0.      0.00   0.00      1. 
 
  12  -1   1    3.67    0.24   15.29 1.0000  4204.  0.      0.00   0.00      1. 
 
  12  -1   1    3.88    0.25   15.52 1.0000  4205.  0.      0.00   0.00      1. 
 
 -12  -1  -1    5.52    1.39    3.97 1.0000  4206.  0.      0.00   0.00      1. 
 
 -12   1   1    3.56    0.27   13.19 1.0000  4207.  0.      0.00   0.00      1. 
 
 -12   1   1    3.13    1.38    2.27 1.0000  4208.  0.      0.00   0.00      1. 
 
  12   1  -1    4.07    0.26   15.65 1.0000  4209.  0.      0.00   0.00      1. 
 
  12   1  -1    4.16    0.31   13.42 1.0000  4210.  0.      0.00   0.00      1. 
 
  12  -1   1    4.14    0.31   13.35 1.0000  4211.  0.      0.00   0.00      1. 
 
 -12   1   1    3.11    1.71    1.82 1.0000  4212.  0.      0.00   0.00      1. 
 
 -12  -1  -1    5.83    1.71    3.41 1.0000  4213.  0.      0.00   0.00      1. 
 
 -12  -1  -1    4.12    0.43    9.58 1.0000  4214.  0.      0.00   0.00      1. 
 
 -12  -1  -1    3.55    0.22   16.14 1.0000  4215.  0.      0.00   0.00      1. 
 
 -12   2  -1   13.49    2.67    5.05 1.0000  4216.  0.      0.00   0.00      1. 
 
 -12   2  -1   11.00    2.76    3.99 1.0000  4217.  0.      0.00   0.00      1. 
 
 -12  -2   1   11.51    2.68    4.29 1.0000  4218.  0.      0.00   0.00      1. 
 
  12   2   1   12.81    0.50   25.62 1.0000  4219.  0.      0.00   0.00      1. 
 
 -12  -2   1   13.25    2.50    5.30 1.0000  4220.  0.      0.00   0.00      1. 
 
 -12  -2   1   12.70    0.46   27.61 1.0000  4221.  0.      0.00   0.00      1. 
 
  12  -2  -1   13.36    0.61   21.90 1.0000  4222.  0.      0.00   0.00      1. 
 
  12   2   1   13.34    0.76   17.55 1.0000  4223.  0.      0.00   0.00      1. 
 
  12  -2  -1   12.58    0.58   21.69 1.0000  4224.  0.      0.00   0.00      1. 
 
  12  -2  -1   12.37    0.51   24.25 1.0000  4225.  0.      0.00   0.00      1. 
 
  12   2   1   12.89    0.51   25.27 1.0000  4226.  0.      0.00   0.00      1. 
 
 -12  -2   1   12.46    0.47   26.51 1.0000  4227.  0.      0.00   0.00      1. 
 
 -12   2  -1   12.51    0.60   20.85 1.0000  4228.  0.      0.00   0.00      1. 
 
  12  -2  -1   13.11    0.53   24.74 1.0000  4229.  0.      0.00   0.00      1. 
 
 -12  -2   1   13.45    0.77   17.47 1.0000  4230.  0.      0.00   0.00      1. 
 
  12   2   1    9.43    0.54   17.46 1.0000  4231.  0.      0.00   0.00      1. 
 
 -12   2   1   13.03    2.49    5.23 1.0000  4232.  0.      0.00   0.00      1. 
 
  12   2  -1   12.47    0.50   24.94 1.0000  4233.  0.      0.00   0.00      1. 
 
  12  -2   1   13.12    0.54   24.30 1.0000  4234.  0.      0.00   0.00      1. 
 
 -12  -2  -1   13.03    0.81   16.09 1.0000  4235.  0.      0.00   0.00      1. 
 
  12  -2   1   12.24    0.51   24.00 1.0000  4236.  0.      0.00   0.00      1. 
 
 -12  -2  -1   12.38    0.45   27.51 1.0000  4237.  0.      0.00   0.00      1. 
 
 -12  -2  -1   12.93    0.46   28.11 1.0000  4238.  0.      0.00   0.00      1. 
 
  12   2  -1   13.16    0.77   17.09 1.0000  4239.  0.      0.00   0.00      1. 
 
 -12   2   1   12.76    2.70    4.73 1.0000  4240.  0.      0.00   0.00      1. 
 
  12   2  -1   13.75    0.52   26.44 1.0000  4241.  0.      0.00   0.00      1. 
 
  12  -2   1   12.88    0.64   20.12 1.0000  4242.  0.      0.00   0.00      1. 
 
  12   2  -1   13.37    0.61   21.92 1.0000  4243.  0.      0.00   0.00      1. 
 
  12  -2   1   10.73    0.62   17.31 1.0000  4244.  0.      0.00   0.00      1. 
 
 -12   2   1   12.76    0.61   20.92 1.0000  4245.  0.      0.00   0.00      1. 
 
 -12  -2  -1   12.67    0.41   30.90 1.0000  4246.  0.      0.00   0.00      1. 
 
 -12   3  -1   -0.29    0.85   -0.34 1.0000  4247.  0.      0.00   0.00      1. 
 
  12   3   1    0.18    0.20    0.90 1.0000  4248.  0.      0.00   0.00      1. 
 
  12   3   1    0.25    0.08    3.12 1.0000  4249.  0.      0.00   0.00      1. 
 
  12   3   1    0.21    0.12    1.75 1.0000  4250.  0.      0.00   0.00      1. 
 
 -12   3  -1   -0.04    0.09   -0.44 1.0000  4251.  0.      0.00   0.00      1. 
 
 -12   3  -1   -0.32    0.76   -0.42 1.0000  4252.  0.      0.00   0.00      1. 
 
 -12  -3   1    0.09    0.10    0.90 1.0000  4253.  0.      0.00   0.00      1. 
 
  12  -3  -1    0.12    0.06    2.00 1.0000  4254.  0.      0.00   0.00      1. 
 
  12  -3  -1    0.01    0.08    0.13 1.0000  4255.  0.      0.00   0.00      1. 
 
  12  -3  -1    0.20    0.09    2.22 1.0000  4256.  0.      0.00   0.00      1. 
 
  12   3   1    0.44    0.83    0.53 1.0000  4257.  0.      0.00   0.00      1. 
 
 -12   3  -1    0.40    0.15    2.67 1.0000  4258.  0.      0.00   0.00      1. 
 
 -12  -3   1    0.11    0.04    2.75 1.0000  4259.  0.      0.00   0.00      1. 
 
  12   3  -1    0.16    0.08    2.00 1.0000  4260.  0.      0.00   0.00      1. 
 
 -12   3   1    1.17    0.98    1.19 1.0000  4261.  0.      0.00   0.00      1. 
 
  12  -3   1    0.15    0.07    2.14 1.0000  4262.  0.      0.00   0.00      1. 
 
 -12  -3  -1    0.07    0.13    0.54 1.0000  4263.  0.      0.00   0.00      1. 
 
  12  -3   1    0.17    0.08    2.12 1.0000  4264.  0.      0.00   0.00      1. 
 
 -12  -3  -1    0.69    0.11    6.27 1.0000  4265.  0.      0.00   0.00      1. 
 
  12  -3   1    0.13    0.08    1.62 1.0000  4266.  0.      0.00   0.00      1. 
 
  12   3  -1    0.14    0.11    1.27 1.0000  4267.  0.      0.00   0.00      1. 
 
  12   3  -1    0.19    0.08    2.38 1.0000  4268.  0.      0.00   0.00      1. 
 
  12  -3   1    0.18    0.07    2.57 1.0000  4269.  0.      0.00   0.00      1. 
 
 -12  -4   1    0.46    0.11    4.18 1.0000  4270.  0.      0.00   0.00      1. 
 
 -12  -4   1    0.38    0.18    2.11 1.0000  4271.  0.      0.00   0.00      1. 
 
 -12   4  -1    0.57    0.16    3.56 1.0000  4272.  0.      0.00   0.00      1. 
 
  12   4   1    0.31    0.15    2.07 1.0000  4273.  0.      0.00   0.00      1. 
 
 -12  -4   1    0.44    0.07    6.29 1.0000  4274.  0.      0.00   0.00      1. 
 
  12   4   1    0.49    0.10    4.90 1.0000  4275.  0.      0.00   0.00      1. 
 
 -12   4  -1    0.53    0.12    4.42 1.0000  4276.  0.      0.00   0.00      1. 
 
  12  -4  -1    0.47    0.12    3.92 1.0000  4277.  0.      0.00   0.00      1. 
 
  12   4   1    0.48    1.41    0.34 1.0000  4278.  0.      0.00   0.00      1. 
 
  12  -4  -1    0.41    0.11    3.73 1.0000  4279.  0.      0.00   0.00      1. 
 
  12  -4  -1    0.36    0.12    3.00 1.0000  4280.  0.      0.00   0.00      1. 
 
 -12   4  -1    1.78    1.01    1.76 1.0000  4281.  0.      0.00   0.00      1. 
 
  12   4  -1    0.49    0.11    4.45 1.0000  4282.  0.      0.00   0.00      1. 
 
  12  -4   1    0.44    0.11    4.00 1.0000  4283.  0.      0.00   0.00      1. 
 
 -12  -4  -1    0.54    0.08    6.75 1.0000  4284.  0.      0.00   0.00      1. 
 
  12  -4   1    0.39    0.12    3.25 1.0000  4285.  0.      0.00   0.00      1. 
 
 -12   4   1    0.95    0.63    1.51 1.0000  4286.  0.      0.00   0.00      1. 
 
 -12   4   1   -0.37    0.32   -1.16 1.0000  4287.  0.      0.00   0.00      1. 
 
  12  -4   1    0.51    0.12    4.25 1.0000  4288.  0.      0.00   0.00      1. 
 
  12   4  -1    0.33    0.16    2.06 1.0000  4289.  0.      0.00   0.00      1. 
 
 -12  -4  -1    0.51    0.19    2.68 1.0000  4290.  0.      0.00   0.00      1. 
 
 -12  -4  -1    0.24    0.07    3.43 1.0000  4291.  0.      0.00   0.00      1. 
 
 -12  -4  -1    0.49    0.10    4.90 1.0000  4292.  0.      0.00   0.00      1. 
 
 -12   4   1    0.59    0.18    3.28 1.0000  4293.  0.      0.00   0.00      1. 
 
 -12  -5   1    8.36    0.32   26.12 1.0000  4294.  0.      0.00   0.00      1. 
 
 -12  -5   1    8.44    0.38   22.21 1.0000  4295.  0.      0.00   0.00      1. 
 
  12   5   1    8.32    0.30   27.73 1.0000  4296.  0.      0.00   0.00      1. 
 
 -12   5  -1    7.50    2.68    2.80 1.0000  4297.  0.      0.00   0.00      1. 
 
  12  -5  -1    7.50    0.43   17.44 1.0000  4298.  0.      0.00   0.00      1. 
 
  12  -5  -1    8.74    0.46   19.00 1.0000  4299.  0.      0.00   0.00      1. 
 
 -12   5  -1    7.00    3.26    2.15 1.0000  4300.  0.      0.00   0.00      1. 
 
 -12   5  -1    8.71    0.43   20.26 1.0000  4301.  0.      0.00   0.00      1. 
 
 -12  -5   1    8.53    0.73   11.68 1.0000  4302.  0.      0.00   0.00      1. 
 
  12   5   1    8.13    0.39   20.85 1.0000  4303.  0.      0.00   0.00      1. 
 
  12   5   1    8.17    1.37    5.96 1.0000  4304.  0.      0.00   0.00      1. 
 
  12  -5  -1    8.65    0.52   16.63 1.0000  4305.  0.      0.00   0.00      1. 
 
  12   5   1   13.09    2.79    4.69 1.0000  4306.  0.      0.00   0.00      1. 
 
  12   5  -1    7.36    2.87    2.56 1.0000  4307.  0.      0.00   0.00      1. 
 
 -12  -5  -1    8.72    0.33   26.42 1.0000  4308.  0.      0.00   0.00      1. 
 
  12  -5   1    8.83    0.45   19.62 1.0000  4309.  0.      0.00   0.00      1. 
 
 -12  -5  -1    8.53    0.38   22.45 1.0000  4310.  0.      0.00   0.00      1. 
 
  12   5  -1    8.52    0.40   21.30 1.0000  4311.  0.      0.00   0.00      1. 
 
  12  -5   1    8.72    0.45   19.38 1.0000  4312.  0.      0.00   0.00      1. 
 
  12  -5   1    8.91    0.53   16.81 1.0000  4313.  0.      0.00   0.00      1. 
 
 -12   5   1   10.02    0.50   20.04 1.0000  4314.  0.      0.00   0.00      1. 
 
  12   5  -1    8.28    0.30   27.60 1.0000  4315.  0.      0.00   0.00      1. 
 
  12   5  -1    6.85    1.92    3.57 1.0000  4316.  0.      0.00   0.00      1. 
 
 -12   5   1    7.64    2.35    3.25 1.0000  4317.  0.      0.00   0.00      1. 
 
 -12  -5  -1    8.91    0.76   11.72 1.0000  4318.  0.      0.00   0.00      1. 
 
 -12   5   1    7.27    2.24    3.25 1.0000  4319.  0.      0.00   0.00      1. 
 
 -12   6  -1   11.25    2.46    4.57 1.0000  4320.  0.      0.00   0.00      1. 
 
 -12  -6   1    9.49    0.42   22.60 1.0000  4321.  0.      0.00   0.00      1. 
 
 -12   6  -1    9.85    0.46   21.41 1.0000  4322.  0.      0.00   0.00      1. 
 
  12  -6  -1    9.77    0.57   17.14 1.0000  4323.  0.      0.00   0.00      1. 
 
 -12  -6   1    9.71    0.35   27.74 1.0000  4324.  0.      0.00   0.00      1. 
 
  12   6   1    9.89    0.34   29.09 1.0000  4325.  0.      0.00   0.00      1. 
 
 -12   6  -1   10.69    3.03    3.53 1.0000  4326.  0.      0.00   0.00      1. 
 
  12   6   1   10.10    1.31    7.71 1.0000  4327.  0.      0.00   0.00      1. 
 
  12  -6  -1    9.70    0.49   19.80 1.0000  4328.  0.      0.00   0.00      1. 
 
  12   6   1   11.18    2.20    5.08 1.0000  4329.  0.      0.00   0.00      1. 
 
 -12  -6   1   10.08    0.75   13.44 1.0000  4330.  0.      0.00   0.00      1. 
 
 -12   6   1    9.77    0.43   22.72 1.0000  4331.  0.      0.00   0.00      1. 
 
 -12   6   1    9.93    1.59    6.25 1.0000  4332.  0.      0.00   0.00      1. 
 
  12  -6   1    8.85    0.48   18.44 1.0000  4333.  0.      0.00   0.00      1. 
 
 -12  -6  -1    9.92    0.44   22.55 1.0000  4334.  0.      0.00   0.00      1. 
 
 -12   6   1    8.89    1.86    4.78 1.0000  4335.  0.      0.00   0.00      1. 
 
  12   6  -1   10.11    1.41    7.17 1.0000  4336.  0.      0.00   0.00      1. 
 
 -12  -6  -1    9.66    0.42   23.00 1.0000  4337.  0.      0.00   0.00      1. 
 
  12   6  -1    9.65    0.33   29.24 1.0000  4338.  0.      0.00   0.00      1. 
 
  12   6  -1   10.47    2.67    3.92 1.0000  4339.  0.      0.00   0.00      1. 
 
  12  -6   1   10.05    0.57   17.63 1.0000  4340.  0.      0.00   0.00      1. 
 
 -12  -6  -1    9.50    0.79   12.03 1.0000  4341.  0.      0.00   0.00      1. 
 
  12  -6   1    9.92    0.49   20.24 1.0000  4342.  0.      0.00   0.00      1. 
 
  12   7   1    5.68    1.19    4.77 1.0000  4343.  0.      0.00   0.00      1. 
 
 -12  -7   1    6.08    0.24   25.33 1.0000  4344.  0.      0.00   0.00      1. 
 
 -12   7  -1    6.06    0.32   18.94 1.0000  4345.  0.      0.00   0.00      1. 
 
  12  -7  -1    6.11    0.31   19.71 1.0000  4346.  0.      0.00   0.00      1. 
 
  12  -7  -1    6.15    0.36   17.08 1.0000  4347.  0.      0.00   0.00      1. 
 
  12   7   1    4.95    1.85    2.68 1.0000  4348.  0.      0.00   0.00      1. 
 
  12  -7  -1    6.00    0.42   14.29 1.0000  4349.  0.      0.00   0.00      1. 
 
 -12  -7   1    6.26    0.31   20.19 1.0000  4350.  0.      0.00   0.00      1. 
 
 -12  -7  -1    6.01    0.25   24.04 1.0000  4351.  0.      0.00   0.00      1. 
 
  12   7  -1    6.37    1.46    4.36 1.0000  4352.  0.      0.00   0.00      1. 
 
 -12  -7  -1    6.32    0.30   21.07 1.0000  4353.  0.      0.00   0.00      1. 
 
  12  -7   1    6.29    0.31   20.29 1.0000  4354.  0.      0.00   0.00      1. 
 
 -12   7   1    6.06    0.30   20.20 1.0000  4355.  0.      0.00   0.00      1. 
 
  12   7  -1    2.85    2.15    1.33 1.0000  4356.  0.      0.00   0.00      1. 
 
  12  -7   1    5.61    0.34   16.50 1.0000  4357.  0.      0.00   0.00      1. 
 
  12  -7   1    6.45    0.43   15.00 1.0000  4358.  0.      0.00   0.00      1. 
 
  12  -7   1    6.70    0.37   18.11 1.0000  4359.  0.      0.00   0.00      1. 
 
  12   7  -1    6.24    0.23   27.13 1.0000  4360.  0.      0.00   0.00      1. 
 
 -12   8  -1    2.40    0.16   15.00 1.0000  4361.  0.      0.00   0.00      1. 
 
  12  -8  -1    2.59    0.19   13.63 1.0000  4362.  0.      0.00   0.00      1. 
 
 -12  -8   1    2.62    0.18   14.56 1.0000  4363.  0.      0.00   0.00      1. 
 
  12  -8  -1    2.22    0.22   10.09 1.0000  4364.  0.      0.00   0.00      1. 
 
  12  -8   1    2.64    0.19   13.89 1.0000  4365.  0.      0.00   0.00      1. 
 
 -12   8   1    2.36    0.19   12.42 1.0000  4366.  0.      0.00   0.00      1. 
 
  12  -8   1    2.34    0.22   10.64 1.0000  4367.  0.      0.00   0.00      1. 
 
 -12  -8  -1    2.59    0.16   16.19 1.0000  4368.  0.      0.00   0.00      1. 
 
  12  -8   1    2.55    0.18   14.17 1.0000  4369.  0.      0.00   0.00      1. 
 
 -13   0   1    0.02    0.07    0.29 1.0000  4370.  0.      0.00   0.00      1. 
 
  13   0  -1   -0.02    0.05   -0.40 1.0000  4371.  0.      0.00   0.00      1. 
 
  13   0  -1    0.04    0.05    0.80 1.0000  4372.  0.      0.00   0.00      1. 
 
  13   0   1    0.03    0.06    0.50 1.0000  4373.  0.      0.00   0.00      1. 
 
 -13   0  -1    0.64    0.93    0.69 1.0000  4374.  0.      0.00   0.00      1. 
 
  13   0   1    0.03    0.07    0.43 1.0000  4375.  0.      0.00   0.00      1. 
 
 -13   0   1    1.52    0.95    1.60 1.0000  4376.  0.      0.00   0.00      1. 
 
  13   0  -1   -0.06    0.06   -1.00 1.0000  4377.  0.      0.00   0.00      1. 
 
  13   0   1    0.01    0.04    0.25 1.0000  4378.  0.      0.00   0.00      1. 
 
 -13   0   1   -0.03    0.05   -0.60 1.0000  4379.  0.      0.00   0.00      1. 
 
 -13   0   1    0.01    0.07    0.14 1.0000  4380.  0.      0.00   0.00      1. 
 
 -13   0  -1    0.06    0.09    0.67 1.0000  4381.  0.      0.00   0.00      1. 
 
 -13   0   1    0.06    0.58    0.10 1.0000  4382.  0.      0.00   0.00      1. 
 
  13   0  -1   -0.05    0.06   -0.83 1.0000  4383.  0.      0.00   0.00      1. 
 
 -13   0  -1    0.04    0.06    0.67 1.0000  4384.  0.      0.00   0.00      1. 
 
  13   1   1   15.45    0.79   19.56 1.0000  4385.  0.      0.00   0.00      1. 
 
 -13  -1   1   14.77    2.80    5.28 1.0000  4386.  0.      0.00   0.00      1. 
 
 -13  -1   1   15.54    0.57   27.26 1.0000  4387.  0.      0.00   0.00      1. 
 
  13  -1  -1   15.48    0.61   25.38 1.0000  4388.  0.      0.00   0.00      1. 
 
 -13  -1   1   14.88    0.57   26.11 1.0000  4389.  0.      0.00   0.00      1. 
 
  13  -1  -1   15.33    0.59   25.98 1.0000  4390.  0.      0.00   0.00      1. 
 
  13  -1  -1   15.90    0.70   22.71 1.0000  4391.  0.      0.00   0.00      1. 
 
 -13   1  -1   16.00    3.28    4.88 1.0000  4392.  0.      0.00   0.00      1. 
 
  13   1   1   15.82    0.59   26.81 1.0000  4393.  0.      0.00   0.00      1. 
 
 -13  -1   1   15.18    0.78   19.46 1.0000  4394.  0.      0.00   0.00      1. 
 
  13   1   1   15.44    0.68   22.71 1.0000  4395.  0.      0.00   0.00      1. 
 
  13   1   1   15.62    0.60   26.03 1.0000  4396.  0.      0.00   0.00      1. 
 
 -13  -1   1   17.70    2.68    6.60 1.0000  4397.  0.      0.00   0.00      1. 
 
 -13   1  -1   15.40    0.68   22.65 1.0000  4398.  0.      0.00   0.00      1. 
 
 -13   1  -1   16.76    3.16    5.30 1.0000  4399.  0.      0.00   0.00      1. 
 
 -13   1  -1   15.51    0.65   23.86 1.0000  4400.  0.      0.00   0.00      1. 
 
  13  -1  -1   15.45    0.70   22.07 1.0000  4401.  0.      0.00   0.00      1. 
 
 -13  -1  -1   15.24    2.98    5.11 1.0000  4402.  0.      0.00   0.00      1. 
 
  13  -1   1   15.59    0.70   22.27 1.0000  4403.  0.      0.00   0.00      1. 
 
  13   1  -1   15.00    0.79   18.99 1.0000  4404.  0.      0.00   0.00      1. 
 
  13   1  -1   14.13    0.73   19.36 1.0000  4405.  0.      0.00   0.00      1. 
 
  13  -1   1   15.42    0.70   22.03 1.0000  4406.  0.      0.00   0.00      1. 
 
 -13   1   1   14.17    2.74    5.17 1.0000  4407.  0.      0.00   0.00      1. 
 
  13  -1   1   15.44    0.61   25.31 1.0000  4408.  0.      0.00   0.00      1. 
 
 -13  -1  -1   15.29    0.57   26.82 1.0000  4409.  0.      0.00   0.00      1. 
 
  13   1  -1   15.47    0.59   26.22 1.0000  4410.  0.      0.00   0.00      1. 
 
  13   1  -1   15.91    0.61   26.08 1.0000  4411.  0.      0.00   0.00      1. 
 
  13  -1   1   15.43    0.60   25.72 1.0000  4412.  0.      0.00   0.00      1. 
 
 -13   1   1   15.48    0.65   23.82 1.0000  4413.  0.      0.00   0.00      1. 
 
 -13   1   1   13.98    3.17    4.41 1.0000  4414.  0.      0.00   0.00      1. 
 
 -13  -1  -1   15.71    3.20    4.91 1.0000  4415.  0.      0.00   0.00      1. 
 
 -13  -1  -1   15.53    0.85   18.27 1.0000  4416.  0.      0.00   0.00      1. 
 
  13   2   1    0.27    0.08    3.37 1.0000  4417.  0.      0.00   0.00      1. 
 
 -13  -2   1    0.36    0.09    4.00 1.0000  4418.  0.      0.00   0.00      1. 
 
 -13   2  -1    0.74    0.76    0.97 1.0000  4419.  0.      0.00   0.00      1. 
 
  13  -2  -1    0.23    0.09    2.56 1.0000  4420.  0.      0.00   0.00      1. 
 
 -13   2  -1    0.23    0.13    1.77 1.0000  4421.  0.      0.00   0.00      1. 
 
  13  -2  -1    0.30    0.10    3.00 1.0000  4422.  0.      0.00   0.00      1. 
 
  13   2   1    0.29    0.14    2.07 1.0000  4423.  0.      0.00   0.00      1. 
 
 -13  -2   1    1.58    0.76    2.08 1.0000  4424.  0.      0.00   0.00      1. 
 
 -13   2  -1    0.13    0.53    0.25 1.0000  4425.  0.      0.00   0.00      1. 
 
 -13  -2   1    0.30    0.14    2.14 1.0000  4426.  0.      0.00   0.00      1. 
 
 -13  -2   1    1.06    0.95    1.12 1.0000  4427.  0.      0.00   0.00      1. 
 
  13  -2  -1    0.35    0.11    3.18 1.0000  4428.  0.      0.00   0.00      1. 
 
  13  -2  -1    0.44    0.10    4.40 1.0000  4429.  0.      0.00   0.00      1. 
 
  13   2  -1    0.31    0.16    1.94 1.0000  4430.  0.      0.00   0.00      1. 
 
 -13  -2  -1    0.19    0.15    1.27 1.0000  4431.  0.      0.00   0.00      1. 
 
  13   2  -1    0.22    0.08    2.75 1.0000  4432.  0.      0.00   0.00      1. 
 
  13  -2   1    0.29    0.09    3.22 1.0000  4433.  0.      0.00   0.00      1. 
 
 -13   2   1    0.16    0.69    0.23 1.0000  4434.  0.      0.00   0.00      1. 
 
  13  -2   1    0.21    0.08    2.62 1.0000  4435.  0.      0.00   0.00      1. 
 
  13  -2   1    0.32    0.10    3.20 1.0000  4436.  0.      0.00   0.00      1. 
 
  13  -2   1    0.34    0.10    3.40 1.0000  4437.  0.      0.00   0.00      1. 
 
 -13   2   1    0.96    0.69    1.39 1.0000  4438.  0.      0.00   0.00      1. 
 
 -13  -2  -1    0.43    0.09    4.78 1.0000  4439.  0.      0.00   0.00      1. 
 
 -13  -2  -1    0.28    0.05    5.60 1.0000  4440.  0.      0.00   0.00      1. 
 
  13   2  -1    0.23    0.11    2.09 1.0000  4441.  0.      0.00   0.00      1. 
 
  13   3   1    0.30    0.15    2.00 1.0000  4442.  0.      0.00   0.00      1. 
 
  13  -3  -1    0.38    0.10    3.80 1.0000  4443.  0.      0.00   0.00      1. 
 
  13  -3  -1    0.24    0.10    2.40 1.0000  4444.  0.      0.00   0.00      1. 
 
 -13   3  -1   -0.68    1.09   -0.62 1.0000  4445.  0.      0.00   0.00      1. 
 
 -13  -3   1    0.36    0.10    3.60 1.0000  4446.  0.      0.00   0.00      1. 
 
 -13  -3   1    0.21    0.13    1.62 1.0000  4447.  0.      0.00   0.00      1. 
 
  13  -3  -1    0.31    0.09    3.44 1.0000  4448.  0.      0.00   0.00      1. 
 
  13   3   1    0.25    0.10    2.50 1.0000  4449.  0.      0.00   0.00      1. 
 
 -13   3  -1    0.37    0.15    2.47 1.0000  4450.  0.      0.00   0.00      1. 
 
 -13   3  -1   -0.04    0.90   -0.04 1.0000  4451.  0.      0.00   0.00      1. 
 
  13  -3   1    0.24    0.10    2.40 1.0000  4452.  0.      0.00   0.00      1. 
 
 -13  -3  -1    0.29    0.15    1.93 1.0000  4453.  0.      0.00   0.00      1. 
 
  13  -3   1    0.29    0.09    3.22 1.0000  4454.  0.      0.00   0.00      1. 
 
  13   3  -1    0.33    0.10    3.30 1.0000  4455.  0.      0.00   0.00      1. 
 
  13   3  -1    0.21    0.12    1.75 1.0000  4456.  0.      0.00   0.00      1. 
 
  13  -3   1    0.25    0.08    3.12 1.0000  4457.  0.      0.00   0.00      1. 
 
 -13  -3  -1    0.24    0.05    4.80 1.0000  4458.  0.      0.00   0.00      1. 
 
 -13  -3  -1    0.50    0.11    4.55 1.0000  4459.  0.      0.00   0.00      1. 
 
 -13   3   1   -0.56    0.90   -0.62 1.0000  4460.  0.      0.00   0.00      1. 
 
 -13   3   1    0.25    0.72    0.35 1.0000  4461.  0.      0.00   0.00      1. 
 
  13  -3   1    0.20    0.09    2.22 1.0000  4462.  0.      0.00   0.00      1. 
 
  13   3  -1    0.43    0.10    4.30 1.0000  4463.  0.      0.00   0.00      1. 
 
 -13   3   1    0.40    0.16    2.50 1.0000  4464.  0.      0.00   0.00      1. 
 
 -13   4  -1   46.27    6.94    6.67 1.0000  4465.  0.      0.00   0.00      1. 
 
  13   4   1   46.17    5.62    8.22 1.0000  4466.  0.      0.00   0.00      1. 
 
 -13  -4   1   53.36    2.05   26.03 1.0000  4467.  0.      0.00   0.00      1. 
 
  13  -4  -1   48.81    1.55   31.49 1.0000  4468.  0.      0.00   0.00      1. 
 
  13   4   1   50.17    1.49   33.67 1.0000  4469.  0.      0.00   0.00      1. 
 
  13   4   1   49.15    4.07   12.08 1.0000  4470.  0.      0.00   0.00      1. 
 
 -13   4  -1   50.89    1.51   33.70 1.0000  4471.  0.      0.00   0.00      1. 
 
  13  -4  -1   49.92    1.67   29.89 1.0000  4472.  0.      0.00   0.00      1. 
 
  13  -4  -1   48.50    1.54   31.49 1.0000  4473.  0.      0.00   0.00      1. 
 
 -13  -4   1   51.47    1.45   35.50 1.0000  4474.  0.      0.00   0.00      1. 
 
 -13   4  -1   41.17    5.85    7.04 1.0000  4475.  0.      0.00   0.00      1. 
 
  13   4  -1   50.50    1.97   25.63 1.0000  4476.  0.      0.00   0.00      1. 
 
  13  -4   1   50.92    1.57   32.43 1.0000  4477.  0.      0.00   0.00      1. 
 
  13  -4   1   52.42    1.68   31.20 1.0000  4478.  0.      0.00   0.00      1. 
 
 -13  -4  -1   49.79    2.06   24.17 1.0000  4479.  0.      0.00   0.00      1. 
 
 -13   4   1   48.79    6.39    7.64 1.0000  4480.  0.      0.00   0.00      1. 
 
  13  -4   1   50.57    1.56   32.42 1.0000  4481.  0.      0.00   0.00      1. 
 
 -13  -4  -1   50.34    1.44   34.96 1.0000  4482.  0.      0.00   0.00      1. 
 
 -13   4   1   48.05    5.66    8.49 1.0000  4483.  0.      0.00   0.00      1. 
 
 -13   4   1   50.12    1.77   28.32 1.0000  4484.  0.      0.00   0.00      1. 
 
 -13  -4  -1   51.23    1.46   35.09 1.0000  4485.  0.      0.00   0.00      1. 
 
 -13  -4  -1   50.27    1.37   36.69 1.0000  4486.  0.      0.00   0.00      1. 
 
  13   4  -1   51.90    1.50   34.60 1.0000  4487.  0.      0.00   0.00      1. 
 
  13   5   1   11.11    2.78    4.00 1.0000  4488.  0.      0.00   0.00      1. 
 
 -13   5  -1    7.35    3.17    2.32 1.0000  4489.  0.      0.00   0.00      1. 
 
 -13  -5   1    9.77    0.42   23.26 1.0000  4490.  0.      0.00   0.00      1. 
 
 -13  -5   1    9.69    0.35   27.69 1.0000  4491.  0.      0.00   0.00      1. 
 
  13  -5  -1   10.41    0.59   17.64 1.0000  4492.  0.      0.00   0.00      1. 
 
  13   5   1   10.46    1.45    7.21 1.0000  4493.  0.      0.00   0.00      1. 
 
  13  -5  -1   10.50    0.52   20.19 1.0000  4494.  0.      0.00   0.00      1. 
 
 -13   5  -1   13.15    3.13    4.20 1.0000  4495.  0.      0.00   0.00      1. 
 
 -13  -5   1    9.28    0.74   12.54 1.0000  4496.  0.      0.00   0.00      1. 
 
  13   5   1    9.68    0.43   22.51 1.0000  4497.  0.      0.00   0.00      1. 
 
  13  -5  -1    9.42    0.49   19.22 1.0000  4498.  0.      0.00   0.00      1. 
 
 -13   5  -1   10.04    0.47   21.36 1.0000  4499.  0.      0.00   0.00      1. 
 
  13  -5   1   10.11    0.50   20.22 1.0000  4500.  0.      0.00   0.00      1. 
 
 -13  -5  -1    9.69    0.36   26.92 1.0000  4501.  0.      0.00   0.00      1. 
 
 -13  -5  -1    9.83    0.43   22.86 1.0000  4502.  0.      0.00   0.00      1. 
 
 -13  -5  -1   10.54    0.42   25.10 1.0000  4503.  0.      0.00   0.00      1. 
 
  13  -5   1   10.15    0.50   20.30 1.0000  4504.  0.      0.00   0.00      1. 
 
  13  -5   1   10.25    0.58   17.67 1.0000  4505.  0.      0.00   0.00      1. 
 
 -13   5   1   10.88    2.37    4.59 1.0000  4506.  0.      0.00   0.00      1. 
 
  13   5  -1   10.06    0.45   22.36 1.0000  4507.  0.      0.00   0.00      1. 
 
 -13  -5  -1    9.74    0.80   12.17 1.0000  4508.  0.      0.00   0.00      1. 
 
 -13   5   1   12.66    2.73    4.64 1.0000  4509.  0.      0.00   0.00      1. 
 
 -13   6  -1    8.00    0.39   20.51 1.0000  4510.  0.      0.00   0.00      1. 
 
 -13  -6   1    6.89    0.63   10.94 1.0000  4511.  0.      0.00   0.00      1. 
 
 -13   6  -1    7.20    2.14    3.36 1.0000  4512.  0.      0.00   0.00      1. 
 
  13   6   1    4.76    2.30    2.07 1.0000  4513.  0.      0.00   0.00      1. 
 
 -13  -6   1    7.66    0.36   21.28 1.0000  4514.  0.      0.00   0.00      1. 
 
  13  -6  -1    8.13    0.43   18.91 1.0000  4515.  0.      0.00   0.00      1. 
 
 -13   6  -1    7.40    2.86    2.59 1.0000  4516.  0.      0.00   0.00      1. 
 
  13  -6  -1    8.17    0.50   16.34 1.0000  4517.  0.      0.00   0.00      1. 
 
  13  -6  -1    7.74    0.47   16.47 1.0000  4518.  0.      0.00   0.00      1. 
 
  13   6   1    8.57    1.26    6.80 1.0000  4519.  0.      0.00   0.00      1. 
 
  13  -6   1    7.94    0.42   18.90 1.0000  4520.  0.      0.00   0.00      1. 
 
 -13  -6  -1    8.80    0.68   12.94 1.0000  4521.  0.      0.00   0.00      1. 
 
 -13  -6  -1    7.72    0.35   22.06 1.0000  4522.  0.      0.00   0.00      1. 
 
  13  -6   1    7.48    0.42   17.81 1.0000  4523.  0.      0.00   0.00      1. 
 
  13  -6   1    8.24    0.50   16.48 1.0000  4524.  0.      0.00   0.00      1. 
 
 -13   7  -1    0.01    0.04    0.25 1.0000  4525.  0.      0.00   0.00      1. 
 
  13  -7  -1   -0.01    0.04   -0.25 1.0000  4526.  0.      0.00   0.00      1. 
 
  13  -7  -1   -0.03    0.07   -0.43 1.0000  4527.  0.      0.00   0.00      1. 
 
  13  -7  -1   -0.01    0.06   -0.17 1.0000  4528.  0.      0.00   0.00      1. 
 
 -13  -7   1    0.01    0.05    0.20 1.0000  4529.  0.      0.00   0.00      1. 
 
 -13  -7  -1   -0.04    0.04   -1.00 1.0000  4530.  0.      0.00   0.00      1. 
 
  13  -7   1   -0.08    0.07   -1.14 1.0000  4531.  0.      0.00   0.00      1. 
 
 -13  -7  -1    0.03    0.07    0.43 1.0000  4532.  0.      0.00   0.00      1. 
 
  13  -7   1    0.02    0.05    0.40 1.0000  4533.  0.      0.00   0.00      1. 
 
  13  -7   1    0.03    0.07    0.43 1.0000  4534.  0.      0.00   0.00      1. 
 
 -13  -8   1    2.54    0.15   16.93 1.0000  4535.  0.      0.00   0.00      1. 
 
  13  -8  -1    2.52    0.20   12.60 1.0000  4536.  0.      0.00   0.00      1. 
 
 -13   8  -1    2.23    0.14   15.93 1.0000  4537.  0.      0.00   0.00      1. 
 
  13  -8  -1    2.39    0.21   11.38 1.0000  4538.  0.      0.00   0.00      1. 
 
 -13  -8  -1    2.17    0.14   15.50 1.0000  4539.  0.      0.00   0.00      1. 
 
  13  -8   1    2.18    0.19   11.47 1.0000  4540.  0.      0.00   0.00      1. 
 
 -14   0  -1    0.07    0.09    0.78 1.0000  4541.  0.      0.00   0.00      1. 
 
 -14   0   1    0.03    0.08    0.38 1.0000  4542.  0.      0.00   0.00      1. 
 
  14   0  -1    0.02    0.06    0.33 1.0000  4543.  0.      0.00   0.00      1. 
 
  14   0  -1   -0.01    0.07   -0.14 1.0000  4544.  0.      0.00   0.00      1. 
 
 -14   0   1   -0.09    0.07   -1.29 1.0000  4545.  0.      0.00   0.00      1. 
 
 -14   0   1    0.04    0.08    0.50 1.0000  4546.  0.      0.00   0.00      1. 
 
  14   0   1    0.49    0.14    3.50 1.0000  4547.  0.      0.00   0.00      1. 
 
 -14   0  -1   -0.04    0.07   -0.57 1.0000  4548.  0.      0.00   0.00      1. 
 
  14   0  -1   -0.03    0.06   -0.50 1.0000  4549.  0.      0.00   0.00      1. 
 
  14   0  -1    0.06    0.07    0.86 1.0000  4550.  0.      0.00   0.00      1. 
 
 -14   0   1    1.79    0.86    2.08 1.0000  4551.  0.      0.00   0.00      1. 
 
 -14   0  -1   -0.35    0.96   -0.36 1.0000  4552.  0.      0.00   0.00      1. 
 
 -14   0   1    0.98    0.60    1.63 1.0000  4553.  0.      0.00   0.00      1. 
 
  14   0   1   -0.02    0.06   -0.33 1.0000  4554.  0.      0.00   0.00      1. 
 
  14   0   1   -0.11    0.06   -1.83 1.0000  4555.  0.      0.00   0.00      1. 
 
 -14   0  -1    0.30    0.69    0.43 1.0000  4556.  0.      0.00   0.00      1. 
 
  14   0   1    0.00    0.05    0.00 1.0000  4557.  0.      0.00   0.00      1. 
 
  14  -1  -1    8.55    0.51   16.76 1.0000  4558.  0.      0.00   0.00      1. 
 
  14  -1  -1    8.40    0.54   15.56 1.0000  4559.  0.      0.00   0.00      1. 
 
 -14  -1   1    8.75    0.41   21.34 1.0000  4560.  0.      0.00   0.00      1. 
 
 -14   1  -1    8.59    0.48   17.90 1.0000  4561.  0.      0.00   0.00      1. 
 
 -14  -1   1    8.82    0.41   21.51 1.0000  4562.  0.      0.00   0.00      1. 
 
  14   1   1    8.80    0.42   20.95 1.0000  4563.  0.      0.00   0.00      1. 
 
  14   1   1    8.70    0.60   14.50 1.0000  4564.  0.      0.00   0.00      1. 
 
  14   1   1    8.51    0.50   17.02 1.0000  4565.  0.      0.00   0.00      1. 
 
  14  -1  -1    8.51    0.43   19.79 1.0000  4566.  0.      0.00   0.00      1. 
 
  14  -1  -1    8.59    0.42   20.45 1.0000  4567.  0.      0.00   0.00      1. 
 
  14   1   1    9.09    0.43   21.14 1.0000  4568.  0.      0.00   0.00      1. 
 
 -14  -1   1    8.89    2.48    3.58 1.0000  4569.  0.      0.00   0.00      1. 
 
 -14  -1   1    8.10    0.53   15.28 1.0000  4570.  0.      0.00   0.00      1. 
 
 -14   1  -1   10.32    2.52    4.10 1.0000  4571.  0.      0.00   0.00      1. 
 
 -14  -1   1    7.95    1.91    4.16 1.0000  4572.  0.      0.00   0.00      1. 
 
 -14   1  -1   10.16    2.54    4.00 1.0000  4573.  0.      0.00   0.00      1. 
 
 -14  -1  -1   11.71    2.80    4.18 1.0000  4574.  0.      0.00   0.00      1. 
 
  14  -1   1    8.91    0.52   17.13 1.0000  4575.  0.      0.00   0.00      1. 
 
 -14  -1  -1    8.73    0.41   21.29 1.0000  4576.  0.      0.00   0.00      1. 
 
 -14  -1  -1    9.31    2.29    4.07 1.0000  4577.  0.      0.00   0.00      1. 
 
 -14   1   1    9.64    2.56    3.77 1.0000  4578.  0.      0.00   0.00      1. 
 
  14  -1   1    8.70    0.53   16.42 1.0000  4579.  0.      0.00   0.00      1. 
 
  14   1  -1    9.27    0.63   14.71 1.0000  4580.  0.      0.00   0.00      1.
[truncated: 7,443,355 more chars]
